# Supplementary material for: Nuclear VPS35 attenuates NHEJ repair by sequestering Ku protein
Source: Mol Med. 2025 Jun 9;31:222. doi: 10.1186/s10020-025-01288-1 (PMC12147292; doi:10.1186/s10020-025-01288-1)
Supplement: Supplementary file 2 — Supplementary Material 2: Table S2. [file 10020_2025_1288_MOESM2_ESM.xlsx]

## Sheet: TNF -
N	Unused	Accession	Gene	Description	Mw(kD)	Peptides(95%)	Spectra	%Cov(95)
1	246.45	Q14204	DYNC1H1	Cytoplasmic dynein 1 heavy chain 1 OS=Homo sapiens OX=9606 GN=DYNC1H1 PE=1 SV=5	532.408	137	167	34.24
	Conf	Modifications	Cleavages	dMass	Prec MW	Theor m/z	Theor z	Sequence	Time	PrecursorSignal	PrecursorElution
	95.28	Oxidation(M)@10		-0.000204823	1419.76	710.889	2	VLLTTQGVDMISK	36.8167	-1	-1
	95.41			0.000604838	992.53	497.272	2	TFSSIPVSR	18.0167	-1	-1
	95.57			0.000294481	972.561	487.287	2	SVLVSAGNVK	9.1167	-1	-1
	95.67			-0.000646798	1403.69	702.854	2	WTDENIDTVALK	44.0667	-1	-1
	95.7		missed K-L@1	3.12133e-05	1614.92	404.737	4	KLEHLITELVHQR	33.1667	-1	-1
	96.42	Oxidation(M)@2		0.000508666	1137.57	569.794	2	IMFEVQDLK	41.4167	-1	-1
	96.42			-0.00187987	1268.71	635.362	2	QNLDALLNQLK	63.8333	-1	-1
	96.53			0.000481486	949.487	475.751	2	AELGEYIR	20.15	-1	-1
	96.56	Oxidation(M)@16		0.0286046	2344.16	782.384	3	YPLIIDPSGQATEFIMNEYK	95.2833	-1	-1
	96.59	Oxidation(M)@11		0.00316929	1954.93	978.471	2	VSPDMAIFITMNPGYAGR	73.6667	-1	-1
	96.76			0.000616532	1070.5	536.259	2	TSFLDDAFR	49.4333	-1	-1
	97.28	Oxidation(M)@2		-0.00142671	1484.73	495.917	3	VMSQEIQEQLHK	8.4333	-1	-1
	97.38	Oxidation(M)@1		0.000633909	929.537	465.776	2	MVVLSLPR	30.85	-1	-1
	97.4			0.00191545	1046.55	524.283	2	AATSPALFNR	15.2167	-1	-1
	97.42	Oxidation(M)@8		-0.000258862	1787.89	596.97	3	NLHVVFTMNPSSEGLK	34.4333	-1	-1
	97.47			0.000351665	1228.69	615.35	2	IFVFEPPPGVK	58.5	-1	-1
	97.53	Carbamidomethyl(C)@15		-0.00602467	1957.99	653.672	3	ITNQVIYLNPPIEECR	60.7	-1	-1
	97.62			-0.00349253	2513.17	838.733	3	NVAQYNANHPDFPMQIEQLER	62	-1	-1
	97.69			0.000824961	2040.94	681.32	3	FGQMLGSNMTEFHSQISK	48.9167	-1	-1
	97.7	Deamidated(Q)@6		0.0206027	1639.88	820.936	2	FLSDPQVHTVLVER	40.1	-1	-1
	98			0.000466126	2444.29	1223.15	2	ALPDMEVVGLNFSSATTPELLLK	102.067	-1	-1
	98.05			-0.00308874	1375.66	688.838	2	DYIPVDQEELR	43.4	-1	-1
	98.09			-0.000514155	989.529	495.772	2	LQGEFQLR	20.8333	-1	-1
	98.12	Carbamidomethyl(C)@5		-0.000610491	1282.53	642.273	2	SLETCMYDHK	8.7	-1	-1
	98.15			9.44303e-05	1088.53	545.271	2	ANEVEQMIR	17.75	-1	-1
	98.31		missed K-I@7	0.000627014	1595.87	532.963	3	QNISPDKIPWSALK	48.6833	-1	-1
	98.35		missed K-K@17	-0.00263061	2157.94	720.322	3	MQMLEDEDDLAYAETEKK	45.8833	-1	-1
	98.35	Oxidation(M)@12		0.000648448	1802.92	601.98	3	QTDVLQQLSIQMANAK	48.15	-1	-1
	98.39			-0.000122188	960.476	481.245	2	EVDGLDVSK	10.3167	-1	-1
	98.39			-0.00221518	1175.56	588.79	2	VWEQIDQMK	29.1333	-1	-1
	98.42	Oxidation(M)@3		0.000449635	1087.63	544.823	2	INMLVIELK	42.8333	-1	-1
	98.42	Oxidation(M)@1; Carbamidomethyl(C)@26		-0.000547007	3017.38	1006.8	3	MNTLLANGEVPGLFEGDEYATLMTQCK	97.85	-1	-1
	98.54	Carbamidomethyl(C)@12		-0.00632231	2262.06	755.029	3	WQASSLPADDLCTENAIMLK	77.1	-1	-1
	98.61			-0.00138364	1057.5	529.759	2	AERPDVDEK	1.7667	-1	-1
	98.64			-0.00291619	1786.92	596.649	3	QTDVLQQLSIQMANAK	70.2333	-1	-1
	98.68		cleaved F-I@N-term	0.000609511	1723.81	862.912	2	IMDESNVLDSGFLER	71.5333	-1	-1
	98.82			-0.00067691	1127.69	564.853	2	NTISLLVAGLK	62.9167	-1	-1
	98.86			0.000539271	1196.53	599.273	2	TEYLSNADER	7.85	-1	-1
	98.9	Carbamidomethyl(C)@7		-0.000853929	1345.69	673.853	2	TSAPITCELLNK	34.05	-1	-1
	98.91			-0.000465886	928.559	465.287	2	TLINELVK	34.7667	-1	-1
	98.92		missed K-W@7	0.000460407	1895.06	632.695	3	LGEDLNKWQALLVQIR	90.2667	-1	-1
	98.98			-0.00850152	1289.6	645.809	2	QYASYEFVQR	26.6833	-1	-1
	99			-0.00213579	1057.5	529.759	2	AERPDVDEK	1.1667	-1	-1
	99			-0.00350724	2156.13	719.72	3	AHQANQLYPFAISLIESVR	94.9333	-1	-1
	99			-0.00900581	1922.96	641.996	3	ALEHAFQLEHIMDLTR	64.3	-1	-1
	99			0.00156306	1922.97	481.749	4	ALEHAFQLEHIMDLTR	64.5833	-1	-1
	99			0.000103904	949.487	475.751	2	ALGEYLER	19.55	-1	-1
	99			-0.000550959	1578.88	790.446	2	ASVVTLPVYLNFTR	84.9833	-1	-1
	99			-0.000223431	2197.12	733.38	3	AVDDLNLHSYSNLPIWVNK	76.95	-1	-1
	99	Carbamidomethyl(C)@1		-0.00322731	1455.68	728.85	2	CYLTMTQALEAR	48.5667	-1	-1
	99			-0.00320233	1955.96	978.99	2	DAATIMQPYFTSNGLVTK	78.05	-1	-1
	99			-0.000813142	1689.85	845.93	2	DFPLNDLLSATELDK	100.167	-1	-1
	99			-0.00117717	1400.67	701.341	2	DHLYGTLDPNTR	18.8667	-1	-1
	99			0.000861595	1108.57	555.291	2	DLFQVAFNR	65.0333	-1	-1
	99			8.98643e-05	1108.57	555.291	2	DLFQVAFNR	64.4333	-1	-1
	99			5.64108e-05	1572.79	787.404	2	DSAIQQQVANLQMK	46.45	-1	-1
	99			-2.03842	1816.85	910.45	2	EALELTDTGLLSGSEER	63.8833	-1	-1
	99			-5.87082e-05	1818.88	910.45	2	EALELTDTGLLSGSEER	63.3833	-1	-1
	99			0.00297707	1818.89	910.45	2	EALELTDTGLLSGSEER	62.7833	-1	-1
	99			-0.00416599	1114.54	558.279	2	EHINSVSAMK	3.3167	-1	-1
	99	Oxidation(M)@9		-0.00326792	1130.54	566.277	2	EHINSVSAMK	0.0333	-1	-1
	99			-0.00173622	1468.84	735.427	2	ESPEVLLTLDILK	95.8667	-1	-1
	99			0.00287886	2026.97	1014.49	2	EVWNTYELDLVNYQNK	80.1333	-1	-1
	99			-0.00974075	2597.34	1299.68	2	FGNPLLVQDVESYDPVLNPVLNR	100.433	-1	-1
	99			0.00225989	2597.35	866.79	3	FGNPLLVQDVESYDPVLNPVLNR	100.517	-1	-1
	99			0.000817578	2040.94	681.32	3	FGQMLGSNMTEFHSQISK	49.5167	-1	-1
	99	Oxidation(M)@4		0.0422808	2056.98	686.652	3	FGQMLGSNMTEFHSQISK	40.35	-1	-1
	99			0.000972721	1513.79	757.9	2	FQSISTEFLALMK	92.45	-1	-1
	99			0.000109052	1751.83	584.95	3	FTQDTQPHYIYSPR	23.1333	-1	-1
	99			-0.00490754	1654.85	828.434	2	FVAWMNGLSVYQIK	86.2667	-1	-1
	99	Carbamidomethyl(C)@24; Oxidation(M)@27		9.63231e-05	3342.58	1115.2	3	GEAVDEGEIAENLPEQEILIQSVCETMVPK	96.55	-1	-1
	99	Deamidated(N)@12; Deamidated(Q)@16; Carbamidomethyl(C)@24; Oxidation(M)@27		0.0385315	3344.59	1115.86	3	GEAVDEGEIAENLPEQEILIQSVCETMVPK	96.3833	-1	-1
	99		missed K-E@2	0.0027021	1986.93	663.318	3	GKEDEGEEAASPMLQIQR	30.1	-1	-1
	99	Oxidation(M)@13	missed K-E@2	-0.00235013	2002.92	668.649	3	GKEDEGEEAASPMLQIQR	19.1667	-1	-1
	99			0.00430662	1299.68	650.846	2	GNEIVLSAGSTPR	20.9	-1	-1
	99			-0.000260599	1965.92	656.315	3	GTVGEPTYDAEFQHFLR	60.3167	-1	-1
	99			0.00395222	1965.93	656.315	3	GTVGEPTYDAEFQHFLR	59.7333	-1	-1
	99			-0.00186255	1182.54	592.278	2	GWENHVEGQK	3.7333	-1	-1
	99			-1.14962e-05	1091.61	546.812	2	HLLPVETQR	9.1833	-1	-1
	99			0.0028346	2692.37	898.462	3	HVPVVYVDYPGPASLTQIYGTFNR	93.4	-1	-1
	99	Oxidation(M)@5		-0.00297776	2070.99	1036.5	2	IAFIMDESNVLDSGFLER	94.0833	-1	-1
	99		missed K-R@15	0.00168632	1872.02	625.014	3	ILDDDTIITTLENLKR	89.2333	-1	-1
	99			0.00057631	1243.68	622.848	2	INEWLTLVEK	64.6667	-1	-1
	99			0.000122162	1071.64	536.825	2	INMLVIELK	63.6	-1	-1
	99			-0.00281378	1511.83	756.923	2	IQGLTVEQAEAVVR	51.7833	-1	-1
	99	Carbamidomethyl(C)@15		-0.00345803	1957.99	980.004	2	ITNQVIYLNPPIEECR	61.1833	-1	-1
	99	Carbamidomethyl(C)@15		0.00176149	1958	980.004	2	ITNQVIYLNPPIEECR	60.5833	-1	-1
	99		missed K-L@1	-0.00079769	2475.35	826.123	3	KLVPLLLEDGGEAPAALEAALEEK	96.7167	-1	-1
	99		missed K-Y@1	-0.00811839	1242.58	622.301	2	KYEFGESDLR	14.45	-1	-1
	99		missed K-Y@1	-0.00811839	1242.58	622.301	2	KYEFGESDLR	14.45	-1	-1
	99		missed K-Y@1	0.00016341	1486.66	744.336	2	KYTGEDFDEDLR	20.8667	-1	-1
	99			-0.000337337	728.443	365.229	2	LADLLGK	16.55	-1	-1
	99			-0.00126396	1324.67	663.34	2	LAETVFNFQEK	46	-1	-1
	99	Carbamidomethyl(C)@2		0.00133127	2053.92	685.646	3	LCDEQLSSQSHYDFGLR	45.0167	-1	-1
	99			-7.72841e-05	1475.8	738.906	2	LEGVEGVAHIIDPK	46	-1	-1
	99			0.000648555	1144.59	573.301	2	LGGSPFGPAGTGK	17.2833	-1	-1
	99			-0.0011924	1506.71	754.362	2	LNTQEIFDDWAR	72.9	-1	-1
	99			-0.00325947	1506.71	754.362	2	LNTQEIFDDWAR	72.3	-1	-1
	99		cleaved N-L@N-term	-0.00138722	1829.99	611.004	3	LRPEEALQALTIYEGK	69.7833	-1	-1
	99			-0.00412332	1797.03	899.525	2	LSLSNAISTALPLTQLR	95.5333	-1	-1
	99			-0.000464994	2428.17	810.397	3	MDLEKPNYIVPDYMPVVYDK	82.6833	-1	-1
	99			-0.000823438	2029.85	1015.93	2	MQMLEDEDDLAYAETEK	57.6333	-1	-1
	99			0.00093445	913.543	457.778	2	MVVLSLPR	41.9667	-1	-1
	99			-0.00395591	1771.89	591.638	3	NLHVVFTMNPSSEGLK	48.2167	-1	-1
	99			-0.000628865	1127.69	564.853	2	NTISLLVAGLK	63.5667	-1	-1
	99			-0.000567181	1862.83	932.42	2	NYMSNPSYNYEIVNR	45.2833	-1	-1
	99	Oxidation(M)@3		-0.00212801	1878.82	940.418	2	NYMSNPSYNYEIVNR	35.2667	-1	-1
	99	Oxidation(M)@3		0.00492287	1878.83	627.281	3	NYMSNPSYNYEIVNR	34.8167	-1	-1
	99		cleaved I-P@N-term	1.01145	1258.56	629.781	2	PLDEGEDEAQR	19.45	-1	-1
	99	Carbamidomethyl(C)@10		-0.000896534	1459.7	730.856	2	QDLADVVQVCEGK	40.4667	-1	-1
	99			-0.00373509	2996.46	999.828	3	QELEQHSVDTASTSDAVTFITYVQSLK	94.4667	-1	-1
	99			-0.00422781	2996.46	999.828	3	QELEQHSVDTASTSDAVTFITYVQSLK	95.0667	-1	-1
	99	Gln->pyro-Glu@N-term		-0.00258961	2979.43	994.152	3	QELEQHSVDTASTSDAVTFITYVQSLK	100.883	-1	-1
	99			-0.00363151	1427.77	714.894	2	QLQNISLAAASGGAK	26.15	-1	-1
	99			-0.00414245	1427.77	714.894	2	QLQNISLAAASGGAK	26.7333	-1	-1
	99	Gln->pyro-Glu@N-term	missed K-I@7	-0.00078649	1578.84	790.428	2	QNISPDKIPWSALK	70.85	-1	-1
	99			0.0386665	1268.75	635.362	2	QNLDALLNQLK	64.4667	-1	-1
	99			5.33923e-05	1268.71	635.362	2	QNLDALLNQLK	64.4167	-1	-1
	99	Gln->pyro-Glu@N-term		-0.000439078	1251.68	626.848	2	QNLDALLNQLK	97.9	-1	-1
	99	Gln->pyro-Glu@N-term		-0.00197525	1556.87	779.441	2	QPQGHLLLIGVSGAGK	57.3167	-1	-1
	99	Deamidated(Q)@7		0.0105818	1787.92	894.962	2	QTDVLQQLSIQMANAK	70.2833	-1	-1
	99	Gln->pyro-Glu@N-term		-0.000308123	1769.9	885.956	2	QTDVLQQLSIQMANAK	97.7667	-1	-1
	99	Carbamidomethyl(C)@3		-0.00051148	1696.72	849.37	2	SACDTVDTWLDDTAK	58.45	-1	-1
	99			-0.00250215	1781.87	594.965	3	SELEEQQMHLNVGLR	40.1667	-1	-1
	99			0.000549805	1781.87	891.944	2	SELEEQQMHLNVGLR	40.2667	-1	-1
	99	Delta:H(2)C(2)@N-term; Oxidation(P)@3	cleaved M-S@N-term	1.97126e-05	2954.41	985.811	3	SEPGGGGGEDGSAGLEVSAVQNVADVSVLQK	96	-1	-1
	99			-0.00119326	1457.66	729.839	2	SIPLDEGEDEAQR	19.45	-1	-1
	99			-0.000201649	1113.64	557.827	2	SLLQALNEVK	47.9333	-1	-1
	99			0.000765571	1667.9	834.959	2	SPLVMDVLNIQGVQR	79.5667	-1	-1
	99	Oxidation(M)@5		0.00344678	1683.9	562.307	3	SPLVMDVLNIQGVQR	63.7333	-1	-1
	99	Carbamidomethyl(C)@7		-0.00205176	1504.75	753.385	2	SSLQSQCLNEVLK	37.0333	-1	-1
	99	Carbamidomethyl(C)@7		0.00302376	1504.76	753.385	2	SSLQSQCLNEVLK	36.4167	-1	-1
	99			-0.00017251	1391.81	696.914	2	TPNGVVLAPVQLGK	47.0167	-1	-1
	99	Deamidated(N)@3		-0.00018082	1392.8	697.406	2	TPNGVVLAPVQLGK	52.4833	-1	-1
	99	Deamidated(N)@3		0.000341335	1392.8	697.406	2	TPNGVVLAPVQLGK	53.55	-1	-1
	99			-0.000121763	1624.88	542.633	3	TPVIDADKPVSSQLR	24.0667	-1	-1
	99			0.00129446	1220.59	611.304	2	TTDLLTDWEK	49.8667	-1	-1
	99			0.00156069	1220.59	611.304	2	TTDLLTDWEK	50.4667	-1	-1
	99			-0.00291217	2337.06	780.029	3	TYAEPLTAAMVEFYTMSQER	101.55	-1	-1
	99			0.00757604	2337.07	1169.54	2	TYAEPLTAAMVEFYTMSQER	101.55	-1	-1
	99			-0.000714716	1550.87	776.441	2	VAAPDVVVPTLDTVR	62.7167	-1	-1
	99			-0.000714716	1550.87	776.441	2	VAAPDVVVPTLDTVR	62.75	-1	-1
	99			-0.00241753	2706.34	903.12	3	VAEVLFDAADANAIEEVNLAYENVK	100.117	-1	-1
	99			0.00160372	1185.65	593.832	2	VDDLLIIEEK	50.7	-1	-1
	99			0.00282696	1185.65	593.832	2	VDDLLIIEEK	50.3333	-1	-1
	99			0.00449747	1815.92	908.963	2	VEDPTFLNQLQSGVNR	60.9	-1	-1
	99		missed K-D@2	3.93803e-05	1297.65	433.558	3	VKDDIESLHDK	3.5833	-1	-1
	99			0.00227694	1403.77	702.892	2	VLLTTQGVDMISK	50.3833	-1	-1
	99	Oxidation(M)@10		-0.00396617	1419.76	710.889	2	VLLTTQGVDMISK	36.2167	-1	-1
	99			0.00139732	2661.36	888.125	3	VLRPQVTAVAQQNQGEVPEPQDMK	41.1833	-1	-1
	99			0.0002209	1468.73	735.375	2	VMSQEIQEQLHK	15.7	-1	-1
	99			-0.00264993	1372.79	687.406	2	VNFLPEIITLSK	86.75	-1	-1
	99			3.55559e-05	852.543	427.279	2	VPLAIVNK	16.2	-1	-1
	99			0.000685763	1178.63	590.322	2	VPQIEVETHK	8.25	-1	-1
	99			-0.00283603	1383.76	692.888	2	VQVALEELQDLK	59.0167	-1	-1
	99			0.00076039	1383.76	692.888	2	VQVALEELQDLK	58.4333	-1	-1
	99			0.00621798	1938.94	970.474	2	VSPDMAIFITMNPGYAGR	88.5833	-1	-1
	99		missed K-V@7	-0.000626651	2578.27	860.429	3	VTDFGDKVEDPTFLNQLQSGVNR	72.2333	-1	-1
	99		missed K-V@7	0.000467998	2578.27	860.429	3	VTDFGDKVEDPTFLNQLQSGVNR	71.6333	-1	-1
	99			0.00165681	1182.64	592.327	2	VTFVNFTVTR	50.7833	-1	-1
	99			0.000323828	1535.78	768.898	2	WAIAQLNYADMLK	86.5	-1	-1
	99			0.00357535	1535.78	768.898	2	WAIAQLNYADMLK	85.9167	-1	-1
	99	Oxidation(M)@11		-0.000227685	1551.78	776.895	2	WAIAQLNYADMLK	69.2333	-1	-1
	99			0.000717477	1403.69	702.854	2	WTDENIDTVALK	43.4667	-1	-1
	99		missed K-E@2	0.000734314	1853.98	619	3	YKEEYAVLISEAQAIK	63	-1	-1
	99			0.000578573	2328.14	777.052	3	YPLIIDPSGQATEFIMNEYK	98.65	-1	-1
	99			2.40848e-06	1358.56	680.289	2	YTGEDFDEDLR	33.0833	-1	-1
2	177.67	P78527	PRKDC	DNA-dependent protein kinase catalytic subunit OS=Homo sapiens OX=9606 GN=PRKDC PE=1 SV=3	469.089	98	116	25.48
	Conf	Modifications	Cleavages	dMass	Prec MW	Theor m/z	Theor z	Sequence	Time	PrecursorSignal	PrecursorElution
	95.07			-0.000201475	964.469	483.242	2	MYAALGDPK	12.35	-1	-1
	95.23	Deamidated(Q)@3		0.0227004	1619.81	810.901	2	FYQGFLFSEKPEK	45.2333	-1	-1
	95.38			0.000264762	1050.53	526.275	2	SIGEYDVLR	31.0167	-1	-1
	95.57	Oxidation(M)@4		0.00602425	2081.96	1041.98	2	ATQMPEGGQGAPPMYQLYK	41.3	-1	-1
	95.67			-0.00027386	754.459	378.237	2	VPADLLK	13.0333	-1	-1
	96.15	Carbamidomethyl(C)@12		0.0122725	2172.07	1087.04	2	IIANALSSEPACLAEIEEDK	71.2833	-1	-1
	96.31			-0.000357427	808.48	405.248	2	LPPDVLR	17.2167	-1	-1
	96.52			-0.0015836	1051.55	526.785	2	GIFTSEIGTK	26.6667	-1	-1
	96.68		missed K-E@1	0.00617774	2631.33	878.117	3	KEEENASVIDSAELQAYPALVVEK	69.4333	-1	-1
	96.78			0.000643418	1174.57	588.294	2	NNWEVSALSR	29.5833	-1	-1
	96.95			-0.00202679	1618.8	540.608	3	FYQGFLFSEKPEK	45.7167	-1	-1
	97.41			-0.00117923	950.579	476.297	2	LLPAELPAK	25.9333	-1	-1
	97.5	Carbamidomethyl(C)@12	missed K-A@20	0.00199021	2399.2	800.741	3	IIANALSSEPACLAEIEEDKAR	61.9667	-1	-1
	97.89			0.000559812	1102.56	552.288	2	LQETLSAADR	9.1333	-1	-1
	97.91			0.000277504	2503.23	835.418	3	EEENASVIDSAELQAYPALVVEK	84.5333	-1	-1
	98.22	Oxidation(M)@11; Oxidation(M)@12		-0.000396026	1499.68	750.85	2	NLLTVTSSDEMMK	21.05	-1	-1
	98.36			0.000178083	776.443	389.229	2	AFLGELK	21.2667	-1	-1
	98.54	Carbamidomethyl(C)@8		-0.000920342	917.499	459.758	2	LAAVVSACK	7.0167	-1	-1
	98.66			0.000619437	1090.58	546.296	2	QDAQVVLYR	17.0333	-1	-1
	98.66			-0.002082	1607.76	804.89	2	YNFPVEVEVPMER	72.1333	-1	-1
	98.67			0.000513062	787.435	394.724	2	APGLGAFR	15.1	-1	-1
	98.72			-0.000644002	1325.72	663.868	2	FMNAVFFLLPK	97.7	-1	-1
	98.81			0.0023012	1479.7	740.854	2	ILELSGSSSEDSEK	18.2	-1	-1
	98.83			-0.0019204	1619.81	540.946	3	ETGLMYSIMVHALR	73.8	-1	-1
	98.84	Carbamidomethyl(C)@17		-0.000247039	2084.04	695.686	3	ELLNPVVEFVSHPSTTCR	66.5167	-1	-1
	98.95			-0.005605	1479.69	740.854	2	ILELSGSSSEDSEK	17.7833	-1	-1
	99			0.000757176	1148.64	575.329	2	AALSALESFLK	75.1	-1	-1
	99			0.000778616	1630.77	816.392	2	AQEPESGLSEETQVK	15.0167	-1	-1
	99			0.00121792	1630.77	816.392	2	AQEPESGLSEETQVK	15.6	-1	-1
	99			-0.000484946	2065.96	1033.99	2	ATQMPEGGQGAPPMYQLYK	51.1	-1	-1
	99			0.000221837	1916.9	639.973	3	ATQQQHDFTLTQTADGR	13.3	-1	-1
	99	Carbamidomethyl(C)@1		-0.00325224	1602.75	802.382	2	CLMDQATDPNILGR	53.4667	-1	-1
	99	Carbamidomethyl(C)@1; Oxidation(M)@3		-0.0020904	1618.74	810.379	2	CLMDQATDPNILGR	37.4	-1	-1
	99	Carbamidomethyl(C)@1; Oxidation(M)@3		0.00234022	1618.75	810.379	2	CLMDQATDPNILGR	36.55	-1	-1
	99	Carbamidomethyl(C)@5		0.000615993	1305.66	653.839	2	DILPCLDGYLK	83.8167	-1	-1
	99			-0.00131692	1419.69	710.853	2	DLLLNTMSQEEK	47.7333	-1	-1
	99			0.000551148	1419.69	710.853	2	DLLLNTMSQEEK	47.1333	-1	-1
	99			-0.00142979	2138.98	714	3	DPTVHDDVLELEMDELNR	75.6	-1	-1
	99	Oxidation(M)@13		-0.00375433	2154.97	719.332	3	DPTVHDDVLELEMDELNR	65.65	-1	-1
	99			0.000339937	1292.67	647.344	2	DQNILLGTTYR	42.0667	-1	-1
	99			-0.00213112	1526.74	764.379	2	DVDFMYVELIQR	93.5	-1	-1
	99			-0.0013535	1893.87	632.297	3	EQQHVMEELFQSSFR	61.2	-1	-1
	99			0.000110269	1586.9	794.459	2	EVYAAAAEVLGLILR	104.683	-1	-1
	99		cleaved M-F@N-term	-0.00967953	1564.77	783.4	2	FVETQASQGTLQTR	15.3	-1	-1
	99	Carbamidomethyl(C)@7		-0.000973598	1238.63	620.324	2	GLSSLLCNFTK	63.2833	-1	-1
	99			-0.0013983	1326.61	664.312	2	HDVGAYMLMYK	37.9333	-1	-1
	99			0.00032742	1134.6	568.309	2	HGDLPDIQIK	22.5833	-1	-1
	99			-0.000941679	865.501	433.758	2	HNLEIIK	5.4	-1	-1
	99			0.00039879	792.439	397.226	2	IGELFSK	16.8	-1	-1
	99			-0.00154706	1479.69	740.854	2	ILELSGSSSEDSEK	17.1833	-1	-1
	99			0.000154667	1479.69	740.854	2	ILELSGSSSEDSEK	15.9833	-1	-1
	99			0.00059856	1479.69	740.854	2	ILELSGSSSEDSEK	16.5833	-1	-1
	99	Carbamidomethyl(C)@9		-0.00278126	2045.98	683.002	3	INQVFHGSCITEGNELTK	32.5	-1	-1
	99			-0.000352925	994.642	498.329	2	IPALDLLIK	70.6167	-1	-1
	99		missed K-E@1	-0.000161133	2631.33	878.117	3	KEEENASVIDSAELQAYPALVVEK	70.0333	-1	-1
	99	Carbamidomethyl(C)@11		-0.000153076	2120.09	707.705	3	LAGANPAVITCDELLLGHEK	60.8333	-1	-1
	99			0.000258874	1204.73	603.372	2	LGNPIVPLNIR	53.7	-1	-1
	99			0.00779463	1217.71	609.858	2	LLALNSLYSPK	53.5	-1	-1
	99			-0.000543514	1903.03	952.522	2	LLLQGEADQSLLTFIDK	96.75	-1	-1
	99			0.00130969	1903.03	635.351	3	LLLQGEADQSLLTFIDK	96.7167	-1	-1
	99			0.00042631	877.51	439.762	2	LLNFLMK	50.9167	-1	-1
	99			-0.00324323	1395.68	698.851	2	LNESTFDTQITK	28.5167	-1	-1
	99			0.00110268	1395.69	698.851	2	LNESTFDTQITK	27.9	-1	-1
	99	Carbamidomethyl(C)@7		0.000232993	969.568	485.791	2	LPVLAGCLK	33.4833	-1	-1
	99			-0.0024169	1635.85	818.934	2	LSDFNDITNMLLLK	98.1833	-1	-1
	99	Oxidation(M)@10		-0.000879966	1651.85	826.932	2	LSDFNDITNMLLLK	86.05	-1	-1
	99	Deamidated(N)@11		0.0212027	2315.01	1158.5	2	LTPLPEDNSMNVDQDGDPSDR	46.0167	-1	-1
	99			0.000405824	1677.91	560.31	3	LVINTEEVFRPYAK	52.3333	-1	-1
	99			-0.00358689	1372.75	687.382	2	LYSLALHPNAFK	39.7833	-1	-1
	99			-9.54288e-05	928.578	465.296	2	MAVLALLAK	57.2167	-1	-1
	99	Oxidation(M)@1		0.000970776	944.574	473.294	2	MAVLALLAK	40.2167	-1	-1
	99			-0.00527753	1732.79	867.403	2	MDPMNIWDDIITNR	100.117	-1	-1
	99			0.000476848	1804.85	903.433	2	MEVQEQEEDISSLIR	63.75	-1	-1
	99			0.00222606	1804.85	602.624	3	MEVQEQEEDISSLIR	64.0833	-1	-1
	99	Oxidation(M)@1		-0.00230989	1820.84	911.43	2	MEVQEQEEDISSLIR	54.4667	-1	-1
	99	Oxidation(M)@1		0.00018744	1337.67	669.84	2	MSTSPEAFLALR	52.3333	-1	-1
	99			-0.00308279	1666.81	834.416	2	MVSAVLNGMLDQSFR	77.7667	-1	-1
	99	Deamidated(N)@7		-0.00635207	1667.79	834.908	2	MVSAVLNGMLDQSFR	73.85	-1	-1
	99			-0.00127635	1389.65	695.833	2	NELEIPGQYDGR	34.4833	-1	-1
	99			-0.00196876	1389.65	695.833	2	NELEIPGQYDGR	34.6	-1	-1
	99			0.000895192	1389.65	695.833	2	NELEIPGQYDGR	35.2167	-1	-1
	99	Carbamidomethyl(C)@8		0.00244118	1516.78	759.398	2	NILEESLCELVAK	85.3333	-1	-1
	99	Carbamidomethyl(C)@8		0.00454355	1516.79	759.398	2	NILEESLCELVAK	85.9333	-1	-1
	99			0.00306811	1989.01	995.512	2	NLDLAVLELMQSSVDNTK	99.5	-1	-1
	99			-0.00494675	1443.83	722.924	2	NLLIFENLIDLK	100.267	-1	-1
	99	Oxidation(M)@12		6.76821e-05	1483.69	742.852	2	NLLTVTSSDEMMK	33.45	-1	-1
	99			-0.00362054	1573.79	787.905	2	NLSSNEAISLEEIR	47.8	-1	-1
	99			-0.00333053	1502.65	752.334	2	QDWVDGEPTEAEK	22.2167	-1	-1
	99	Gln->pyro-Glu@N-term		0.000944757	1152.61	577.314	2	QGNLSSQVPLK	38.5333	-1	-1
	99			-0.00011442	1299.71	650.865	2	QITQSALLAEAR	30.8833	-1	-1
	99			-0.00112703	1338.75	670.385	2	QLFSSLFSGILK	95.7833	-1	-1
	99			0.000466866	1526.67	764.341	2	QMFLTQTDTGDDR	27.75	-1	-1
	99			0.00102467	1526.67	764.341	2	QMFLTQTDTGDDR	27.15	-1	-1
	99	Oxidation(M)@2		0.00203468	1542.66	772.338	2	QMFLTQTDTGDDR	17.1833	-1	-1
	99			-0.000163923	1635.82	818.916	2	SDPGLLTNTMDVFVK	81.5	-1	-1
	99			-0.000298333	1635.82	818.916	2	SDPGLLTNTMDVFVK	80.9167	-1	-1
	99	Oxidation(M)@10		-0.00364481	1651.81	826.914	2	SDPGLLTNTMDVFVK	59.3667	-1	-1
	99			0.000920108	898.481	450.247	2	SIELFYK	33.9167	-1	-1
	99			-0.00263241	1466.7	734.357	2	SLGPPQGEEDSVPR	21.7167	-1	-1
	99			0.00141009	1466.7	734.357	2	SLGPPQGEEDSVPR	21.1167	-1	-1
	99			-0.00248614	1178.48	590.251	2	SMEEDPQTSR	3.3333	-1	-1
	99	Oxidation(M)@2		-0.00329928	1194.48	598.248	2	SMEEDPQTSR	2.8167	-1	-1
	99	Carbamidomethyl(C)@4		0.00107994	1447.74	724.874	2	SQGCSEQVLTVLK	33.6167	-1	-1
	99			-0.0071422	3233.51	809.386	4	SSFDWLTGSSTDPLVDHTSPSSDSLLFAHK	91.5	-1	-1
	99			0.000739314	2294.16	1148.09	2	STVLTPMFVETQASQGTLQTR	69.0167	-1	-1
	99	Oxidation(M)@7		-0.000861828	2310.15	771.058	3	STVLTPMFVETQASQGTLQTR	60.1333	-1	-1
	99			-0.000717914	950.455	476.235	2	TSALSDETK	2.4	-1	-1
	99			-0.000454334	1814.01	908.015	2	TVGALQVLGTEAQSSLLK	76.45	-1	-1
	99			6.41579e-05	1814.02	908.015	2	TVGALQVLGTEAQSSLLK	77.05	-1	-1
	99			0.00103205	1767.89	884.952	2	TVSLLDENNVSSYLSK	66.5833	-1	-1
	99	Deamidated(N)@9; Carbamidomethyl(C)@18		0.0114788	2394.14	799.051	3	VEQLFQVMNGILAQDSACSQR	95.7333	-1	-1
	99			-0.00109976	1174.62	588.317	2	VTELALTASDR	20.2667	-1	-1
	99			-0.00015193	1442.79	722.403	2	VVQMLGSLGGQINK	45.2	-1	-1
	99	Oxidation(M)@4		0.00384563	1458.79	730.401	2	VVQMLGSLGGQINK	29.0333	-1	-1
	99	Oxidation(M)@11		-0.00476265	1623.76	812.887	2	YNFPVEVEVPMER	63.3167	-1	-1
	99			0.00136223	1310.64	656.329	2	YPEETLSLMTK	42.4167	-1	-1
3	121.06	P42704	LRPPRC	Leucine-rich PPR motif-containing protein, mitochondrial OS=Homo sapiens OX=9606 GN=LRPPRC PE=1 SV=3	157.905	79	125	47.42
	Conf	Modifications	Cleavages	dMass	Prec MW	Theor m/z	Theor z	Sequence	Time	PrecursorSignal	PrecursorElution
	95.24			1.00003	1835.83	918.424	2	HSLNSSSASTTEPDFQK	8.95	-1	-1
	95.66			-0.00771251	1881.94	941.981	2	EQNIVFNAETYSNLIK	76.9333	-1	-1
	95.68			0.000119155	862.48	432.247	2	LDDLFLK	40.45	-1	-1
	95.73		missed K-V@3; missed K-E@11	-0.00213947	1956.95	490.246	4	HDKVEDALNLKEEFDR	36.3167	-1	-1
	95.93	Oxidation(M)@4; Oxidation(M)@14		-0.0020342	1694.76	848.387	2	AGDMENAENILTVMR	36.0667	-1	-1
	96.31			-0.000495135	826.527	414.271	2	LLAEILR	37.3667	-1	-1
	96.59			0.00143211	1024.52	513.269	2	FSPTDFLAK	54.85	-1	-1
	96.85		cleaved K-P@C-term	-0.000368941	1066.58	534.298	2	LANQFAIYK	27.1833	-1	-1
	97.78	Dehydrated(T)@2		0.0039912	1845.92	616.314	3	DTTALSFFHMLNGAALR	94.4667	-1	-1
	97.8	Oxidation(M)@1; Deamidated(N)@3		0.00316224	1392.68	697.348	2	MLNGLEDSIGLSK	50.6	-1	-1
	98.05	Oxidation(M)@1		-0.000283107	1216.55	609.283	2	MEEANIQPNR	5.7833	-1	-1
	98.06			-0.000429741	862.48	432.247	2	LDDLFLK	39.85	-1	-1
	98.26			0.000293927	1026.61	514.311	2	LQDAINILK	36.5667	-1	-1
	98.34			0.997164	2714.3	905.443	3	YAGEPVPFIEPPESFEFYAQQLR	100.8	-1	-1
	98.56			-0.00177971	1297.58	649.797	2	DIQEESTFSSR	16.8333	-1	-1
	98.62	Dehydrated(T)@11		-0.00344955	1816.82	606.615	3	HSLNSSSASTTEPDFQK	9	-1	-1
	98.71	Deamidated(N)@6; Carbamidomethyl(C)@8		0.00126408	2312.04	1157.03	2	AILQENGCLSDSDMFSQAGLR	77.8667	-1	-1
	98.72			4.55374e-05	701.407	351.711	2	LDLSVR	13.9333	-1	-1
	98.88			0.000680576	1877.98	627.002	3	TVQLTSSELESTLETLK	82.4833	-1	-1
	99			0.000135921	1662.77	832.393	2	AGDMENAENILTVMR	67.25	-1	-1
	99	Oxidation(M)@14		-0.00163775	1678.76	840.39	2	AGDMENAENILTVMR	48.05	-1	-1
	99	Oxidation(M)@4		-0.00226532	1678.76	840.39	2	AGDMENAENILTVMR	54.75	-1	-1
	99	Oxidation(M)@4; Oxidation(M)@14		0.00034464	1694.76	848.387	2	AGDMENAENILTVMR	35.4667	-1	-1
	99	Oxidation(M)@4; Oxidation(M)@14		0.000759984	1694.76	565.927	3	AGDMENAENILTVMR	35.6333	-1	-1
	99			-0.000341271	1495.76	748.885	2	AGYPQYVSEILEK	62.7167	-1	-1
	99			-0.00181522	1495.75	748.885	2	AGYPQYVSEILEK	63.3167	-1	-1
	99			0.00179801	1495.76	748.885	2	AGYPQYVSEILEK	62.1167	-1	-1
	99	Carbamidomethyl(C)@8		-0.00714412	2311.05	771.36	3	AILQENGCLSDSDMFSQAGLR	73.4333	-1	-1
	99	Carbamidomethyl(C)@8		0.00108313	2311.06	1156.54	2	AILQENGCLSDSDMFSQAGLR	73.5333	-1	-1
	99	Deamidated(Q)@4; Carbamidomethyl(C)@8		0.0177973	2312.06	1157.03	2	AILQENGCLSDSDMFSQAGLR	73.5	-1	-1
	99			-0.000764262	1044.56	523.287	2	ALYEHLTAK	7.9	-1	-1
	99	Carbamidomethyl(C)@1		-8.42109e-05	1403.67	702.843	2	CVANNQVETLEK	10.4833	-1	-1
	99			-0.00256822	2220.09	741.039	3	DAGIEPGPDTYLALLNAYAEK	101.767	-1	-1
	99			0.00294918	2220.1	1111.05	2	DAGIEPGPDTYLALLNAYAEK	101.717	-1	-1
	99		missed K-G@21	-0.00132576	2984.48	747.126	4	DAGIEPGPDTYLALLNAYAEKGDIDHVK	96.5667	-1	-1
	99			-3.82192e-05	1297.58	649.797	2	DIQEESTFSSR	15.9	-1	-1
	99		cleaved H-A@C-term	-0.00452869	1654.85	828.436	2	DLPVTEAVFSALVTGH	103	-1	-1
	99			-0.000916999	1881.99	628.339	3	DLPVTEAVFSALVTGHAR	93.95	-1	-1
	99			-0.00141497	1881.99	628.339	3	DLPVTEAVFSALVTGHAR	94.55	-1	-1
	99			-4.60198e-05	1881.99	942.005	2	DLPVTEAVFSALVTGHAR	94.5333	-1	-1
	99			-0.00148601	1863.93	622.317	3	DTTALSFFHMLNGAALR	94.85	-1	-1
	99			-0.00273132	2322.03	775.018	3	EGNQEVPFDVPELWYEDEK	94.4	-1	-1
	99			0.000340798	1881.95	941.981	2	EQNIVFNAETYSNLIK	76.3333	-1	-1
	99			0.000960845	1881.95	628.323	3	EQNIVFNAETYSNLIK	76.3333	-1	-1
	99			0.00266607	1110.57	556.293	2	GAYDIFLNAK	49.35	-1	-1
	99	Carbamidomethyl(C)@13		-0.00213872	1782.83	892.425	2	GDLSTALEVAIDCYEK	92.2167	-1	-1
	99	Carbamidomethyl(C)@13		-0.0115381	1782.82	892.425	2	GDLSTALEVAIDCYEK	92.4167	-1	-1
	99			0.00132199	1228.63	615.322	2	GDVENIEVVQK	18.3833	-1	-1
	99			0.00144305	1228.63	615.322	2	GDVENIEVVQK	17.8	-1	-1
	99	Carbamidomethyl@N-term		-0.000101538	1285.65	643.833	2	GDVENIEVVQK	18.95	-1	-1
	99			0.00135857	1164.55	583.283	2	GFTLNDAANSR	17.3833	-1	-1
	99	Carbamidomethyl(C)@21		0.00480162	3327.49	1110.17	3	GMQELGVHPDQETYTDYVIPCFDSVNSAR	85.05	-1	-1
	99	Oxidation(M)@2; Deamidated(Q)@11; Carbamidomethyl(C)@21		0.0081958	3344.47	1115.83	3	GMQELGVHPDQETYTDYVIPCFDSVNSAR	78.45	-1	-1
	99		missed K-V@3; missed K-E@11	-0.000613038	1956.95	490.246	4	HDKVEDALNLKEEFDR	36.9	-1	-1
	99			-0.00141376	1096.59	549.301	2	IQEENVIPR	15.5167	-1	-1
	99			-0.000149716	1379.67	690.84	2	ISNQFDWALMR	64.8	-1	-1
	99	Oxidation(M)@10		-0.000443689	1395.66	698.838	2	ISNQFDWALMR	52.85	-1	-1
	99	Oxidation(M)@10		-0.00131347	1395.66	698.838	2	ISNQFDWALMR	53.45	-1	-1
	99		missed K-G@1	-0.00041627	1238.67	620.34	2	KGAYDIFLNAK	32.6333	-1	-1
	99		missed K-G@1	0.00107482	1238.67	620.34	2	KGAYDIFLNAK	32.05	-1	-1
	99		missed K-V@1	-0.00041626	1510.82	756.419	2	KVIEEQLEPAVEK	17.1333	-1	-1
	99			0.000113224	1104.57	553.29	2	LDSSAVLDTGK	18.15	-1	-1
	99			0.000841332	1104.57	553.29	2	LDSSAVLDTGK	17.5667	-1	-1
	99	Carbamidomethyl(C)@12		0.00251425	1767.98	884.997	2	LEDVALQILLACPVSK	94.85	-1	-1
	99			-0.00191713	1661.88	831.946	2	LGAVYDVSHYNALLK	55.55	-1	-1
	99			-0.00227519	1661.88	554.966	3	LGAVYDVSHYNALLK	55.5167	-1	-1
	99			-0.0102326	1661.87	831.946	2	LGAVYDVSHYNALLK	54.95	-1	-1
	99			0.00111275	1661.88	554.966	3	LGAVYDVSHYNALLK	54.9333	-1	-1
	99	Carbamidomethyl(C)@6		-9.03656	1686.78	848.914	2	LIASYCNVGDIEGASK	56.2333	-1	-1
	99	Carbamidomethyl(C)@6		0.000776463	1695.81	848.914	2	LIASYCNVGDIEGASK	42.75	-1	-1
	99	Carbamidomethyl(C)@6		9.01619e-05	1695.81	848.914	2	LIASYCNVGDIEGASK	42.15	-1	-1
	99			5.77376e-05	826.528	414.271	2	LLAEILR	36.7667	-1	-1
	99			-0.00136666	1803.84	902.928	2	LLMSEDYFTQAMEVK	81.6833	-1	-1
	99			0.000220255	1803.84	902.928	2	LLMSEDYFTQAMEVK	82.2833	-1	-1
	99	Oxidation(M)@12		-0.00321114	1819.83	910.926	2	LLMSEDYFTQAMEVK	64.55	-1	-1
	99	Oxidation(M)@12		-0.0110859	1819.83	910.926	2	LLMSEDYFTQAMEVK	63.9667	-1	-1
	99	Oxidation(M)@3		-0.0010762	1819.84	910.926	2	LLMSEDYFTQAMEVK	69.2	-1	-1
	99	Oxidation(M)@3; Oxidation(M)@12		-0.000319029	1835.83	918.923	2	LLMSEDYFTQAMEVK	53.35	-1	-1
	99			-0.00035027	1026.61	514.311	2	LQDAINILK	35.9833	-1	-1
	99			-0.00130937	1200.55	601.285	2	MEEANIQPNR	7.2667	-1	-1
	99	Oxidation(M)@1		-0.00260408	1216.55	609.283	2	MEEANIQPNR	3.8833	-1	-1
	99			-0.00127453	1375.7	688.858	2	MLNGLEDSIGLSK	53.2667	-1	-1
	99	Deamidated(N)@3		0.000274649	1376.69	689.35	2	MLNGLEDSIGLSK	60.7833	-1	-1
	99	Oxidation(M)@1		0.000670407	1391.7	696.856	2	MLNGLEDSIGLSK	42.6833	-1	-1
	99			-0.000234279	1473.84	737.926	2	MVFINNIALAQIK	75.65	-1	-1
	99			0.00240746	1473.84	737.926	2	MVFINNIALAQIK	76.25	-1	-1
	99	Oxidation(M)@1		0.000991854	1489.83	745.924	2	MVFINNIALAQIK	64.85	-1	-1
	99	Oxidation(M)@1		0.00250761	1489.84	745.924	2	MVFINNIALAQIK	65.4667	-1	-1
	99			-0.000710355	1553.84	777.93	2	NLLESYHVPELIK	62.35	-1	-1
	99	Oxidation(M)@14		-0.00256673	2262.04	755.022	3	NNNIDAAIENIENMLTSENK	96.3167	-1	-1
	99	Oxidation(M)@14		-0.00287973	2262.04	1132.03	2	NNNIDAAIENIENMLTSENK	95.45	-1	-1
	99	Oxidation(M)@14		-0.00351206	2262.04	755.022	3	NNNIDAAIENIENMLTSENK	95.7	-1	-1
	99	Oxidation(M)@14		-0.00510699	2262.04	1132.03	2	NNNIDAAIENIENMLTSENK	96.05	-1	-1
	99		cleaved E-P@N-term	-0.00368148	1734.88	868.449	2	PGPDTYLALLNAYAEK	101.933	-1	-1
	99		cleaved S-P@N-term	-0.000396049	790.422	396.219	2	PTDFLAK	55.1333	-1	-1
	99		cleaved K-P@N-term	-0.000497539	1548.82	775.417	2	PVTDFFLQLVDAGK	100.117	-1	-1
	99		cleaved L-P@N-term; cleaved H-A@C-term	-0.00265154	1426.74	714.38	2	PVTEAVFSALVTGH	103.067	-1	-1
	99		cleaved L-P@N-term; cleaved H-A@C-term	0.0554646	1426.8	714.38	2	PVTEAVFSALVTGH	103.283	-1	-1
	99		cleaved L-P@N-term	-0.00502414	1653.88	552.302	3	PVTEAVFSALVTGHAR	94	-1	-1
	99		cleaved L-P@N-term	4.83895e-05	1653.88	552.302	3	PVTEAVFSALVTGHAR	94.6	-1	-1
	99	Carbamidomethyl(C)@2		-0.0379314	1102.53	552.292	2	SCGSLLPELK	36.2667	-1	-1
	99	Carbamidomethyl(C)@2		0.00128777	1102.57	552.292	2	SCGSLLPELK	35.8333	-1	-1
	99			-0.00907003	1723.87	862.946	2	SEAANGNLDFVLSFLK	100.05	-1	-1
	99	Deamidated(N)@5		0.000723137	1724.86	863.438	2	SEAANGNLDFVLSFLK	102.017	-1	-1
	99	Deamidated(N)@7		0.00152612	1724.86	863.438	2	SEAANGNLDFVLSFLK	103.317	-1	-1
	99			-0.00272046	1349.78	675.896	2	SGGLGGSHALLLLR	38.45	-1	-1
	99			-3.69282e-05	1349.78	450.933	3	SGGLGGSHALLLLR	38.15	-1	-1
	99			-0.000573952	1327.75	664.88	2	SNTLPISLQSIR	52.1333	-1	-1
	99			-4.00825e-05	1382.77	692.39	2	SVLELIPELNEK	75.3667	-1	-1
	99			0.00100773	1382.77	692.39	2	SVLELIPELNEK	74.7667	-1	-1
	99		missed K-E@12	-0.000421497	2448.25	817.089	3	SVLELIPELNEKEEAYNSLMK	90.1333	-1	-1
	99			-0.0003702	1877.98	939.999	2	TVQLTSSELESTLETLK	82.8	-1	-1
	99			0.000701367	1877.98	627.002	3	TVQLTSSELESTLETLK	81.2667	-1	-1
	99			0.000862937	1877.98	939.999	2	TVQLTSSELESTLETLK	82.2	-1	-1
	99			0.000884472	1877.98	627.002	3	TVQLTSSELESTLETLK	81.8833	-1	-1
	99			0.000980219	1877.98	939.999	2	TVQLTSSELESTLETLK	81.6167	-1	-1
	99			0.00110601	1877.98	939.999	2	TVQLTSSELESTLETLK	81.0167	-1	-1
	99			0.00147329	1877.98	939.999	2	TVQLTSSELESTLETLK	81.9167	-1	-1
	99		missed K-E@8	-0.00315827	1576.77	789.394	2	VEDALNLKEEFDR	40.0833	-1	-1
	99		missed K-E@8	-8.86537e-05	1576.77	526.598	3	VEDALNLKEEFDR	40.1167	-1	-1
	99			-0.00953953	1382.72	692.372	2	VIEEQLEPAVEK	26.7	-1	-1
	99			-0.000161288	1714.91	858.461	2	VIEPQYFGLAYLFR	99.8333	-1	-1
	99	Deamidated(Q)@5		0.0181398	1715.91	858.953	2	VIEPQYFGLAYLFR	99.75	-1	-1
	99			0.000445179	872.516	873.523	1	VIQALAMK	14.8333	-1	-1
	99		cleaved L-Y@N-term	0.000388488	860.44	431.227	2	YEHLTAK	7.9333	-1	-1
4	87.86	P21333	FLNA	Filamin-A OS=Homo sapiens OX=9606 GN=FLNA PE=1 SV=4	280.739	45	54	27.2
	Conf	Modifications	Cleavages	dMass	Prec MW	Theor m/z	Theor z	Sequence	Time	PrecursorSignal	PrecursorElution
	95.01		missed K-D@5	0.000159087	1363.7	455.573	3	VDVGKDQEFTVK	14.0667	-1	-1
	95.35			0.000541864	1399.64	700.828	2	YGGDEIPFSPYR	51.5833	-1	-1
	95.4			0.00310316	1697.91	566.977	3	TGVELGKPTHFTVNAK	16.85	-1	-1
	97.23			0.00359194	1289.64	645.828	2	YGGQPVPNFPSK	26.3	-1	-1
	97.34			0.00319453	1225.65	613.83	2	AWGPGLEGGVVGK	37.8333	-1	-1
	97.6			-0.00295314	1645.86	549.63	3	TGVAVNKPAEFTVDAK	23.3167	-1	-1
	97.85			-0.00168432	1224.56	613.288	2	EATTEFSVDAR	16.7833	-1	-1
	98.37			2.00686	1647.87	823.941	2	TGVAVNKPAEFTVDAK	23.3833	-1	-1
	98.74			0.00246197	1651.86	826.934	2	VTAQGPGLEPSGNIANK	20.9167	-1	-1
	98.86			1.00304	1500.75	750.881	2	DAGEGGLSLAIEGPSK	48.65	-1	-1
	99			-0.000512739	1441.69	721.853	2	AGQSAAGAAPGGGVDTR	4.3333	-1	-1
	99			-0.0019687	1433.71	717.865	2	ANLPQSFQVDTSK	30.9333	-1	-1
	99			-0.00483581	1433.71	717.865	2	ANLPQSFQVDTSK	30.3333	-1	-1
	99			0.00042855	2341.22	781.413	3	ASGPGLNTTGVPASLPVEFTIDAK	87.6333	-1	-1
	99	Carbamidomethyl(C)@3		0.00396251	1788.83	597.281	3	ATCAPQHGAPGPGPADASK	3.5	-1	-1
	99			-0.000726986	1225.64	613.83	2	AWGPGLEGGVVGK	38.4167	-1	-1
	99			0.00107378	1499.75	750.881	2	DAGEGGLSLAIEGPSK	49.2333	-1	-1
	99		cleaved K-P@C-term	-0.00232643	1711.86	856.939	2	DAGEGLLAVQITDPEGK	68.3333	-1	-1
	99			-0.0139327	1937	646.677	3	DAGEGLLAVQITDPEGKPK	53.0833	-1	-1
	99			0.00195813	1937.01	646.677	3	DAGEGLLAVQITDPEGKPK	53.6833	-1	-1
	99	Deamidated(Q)@10		0.016865	1938.01	970.005	2	DAGEGLLAVQITDPEGKPK	53.3333	-1	-1
	99	Carbamidomethyl(C)@4; Deamidated(Q)@11		0.0209995	2258.03	1130.01	2	DGSCGVAYVVQEPGDYEVSVK	64.0333	-1	-1
	99			-0.0015754	1425.74	713.88	2	EAGAGGLAIAVEGPSK	34.6167	-1	-1
	99			0.00174035	1224.56	613.288	2	EATTEFSVDAR	17.3833	-1	-1
	99			-0.00168879	3484.73	1162.58	3	EEGPYEVEVTYDGVPVPGSPFPLEAVAPTKPSK	95.4333	-1	-1
	99			0.000735268	1908.91	955.463	2	EGPYSISVLYGDEEVPR	69.9	-1	-1
	99			0.00425134	2944.49	982.502	3	FGGEHVPNSPFQVTALAGDQPSVQPPLR	77	-1	-1
	99			-0.000844107	2466.18	823.068	3	FNEEHIPDSPFVVPVASPSGDAR	68.1667	-1	-1
	99			-0.000197345	1569.8	785.907	2	GAGTGGLGLAVEGPSEAK	33.7	-1	-1
	99			-0.00113459	2543.25	1272.63	2	GLVEPVDVVDNADGTQTVNYVPSR	72.35	-1	-1
	99	Deamidated(N)@11		0.0255894	2544.26	1273.12	2	GLVEPVDVVDNADGTQTVNYVPSR	72.25	-1	-1
	99			0.00212956	1414.74	708.378	2	IANLQTDLSDGLR	46.7833	-1	-1
	99			0.00073296	2001.01	1001.51	2	IPEISIQDMTAQVTSPSGK	74.3	-1	-1
	99	Carbamidomethyl(C)@11		-0.00112871	1154.61	578.313	2	IVGPSGAAVPCK	12.5667	-1	-1
	99			-0.000769114	1225.76	613.89	2	LIALLEVLSQK	85.65	-1	-1
	99			0.00036057	1260.69	631.354	2	LTVSSLQESGLK	31.0333	-1	-1
	99	Deamidated(N)@1		0.00143701	2448.23	817.082	3	NGQHVASSPIPVVISQSEIGDASR	64.6667	-1	-1
	99			0.00580219	2694.31	899.108	3	SADFVVEAIGDDVGTLGFSVEGPSQAK	100.533	-1	-1
	99			0.00109307	2312.09	771.705	3	SAGQGEVLVYVEDPAGHQEEAK	41.0667	-1	-1
	99			0.000778797	1082.53	542.271	2	SPFEVYVDK	31.45	-1	-1
	99			0.0012029	1762.85	882.432	2	VANPSGNLTETYVQDR	31.3333	-1	-1
	99		missed K-D@10	-0.00119638	1813.95	605.658	3	VAQPTITDNKDGTVTVR	19.6667	-1	-1
	99			0.000862494	1311.68	656.846	2	VEPGLGADNSVVR	20.9667	-1	-1
	99			0.00262451	2892.55	965.189	3	VGSAADIPINISETDLSLLTATVVPPSGR	103.95	-1	-1
	99	Carbamidomethyl(C)@11		1.00151	2277.03	759.683	3	VHSPSGALEECYVTEIDQDK	45.65	-1	-1
	99			-0.000277595	1501.79	751.902	2	VNQPASFAVSLNGAK	37.6667	-1	-1
	99			0.000677833	1501.79	751.902	2	VNQPASFAVSLNGAK	38.25	-1	-1
	99	Deamidated(N)@12		-0.00128419	1502.77	752.394	2	VNQPASFAVSLNGAK	41.2333	-1	-1
	99	Carbamidomethyl(C)@9		0.0100967	1783.89	892.946	2	VQVQDNEGCPVEALVK	41.8667	-1	-1
	99			-0.00137327	1282.74	642.377	2	VTVLFAGQHIAK	24.25	-1	-1
	99			-0.00106497	1399.64	700.828	2	YGGDEIPFSPYR	52.1833	-1	-1
	99			0.000568652	1601.76	801.887	2	YNEQHVPGSPFTAR	19.8	-1	-1
	99			0.00085008	1601.76	534.927	3	YNEQHVPGSPFTAR	19.6167	-1	-1
	99			0.0018249	2285.17	1143.59	2	YTPVQQGPVGVNVTYGGDPIPK	61.3167	-1	-1
5	78.86	P15924	DSP	Desmoplakin OS=Homo sapiens OX=9606 GN=DSP PE=1 SV=3	331.774	37	44	16.96
	Conf	Modifications	Cleavages	dMass	Prec MW	Theor m/z	Theor z	Sequence	Time	PrecursorSignal	PrecursorElution
	95.81			-0.00233451	1219.57	610.791	2	ETQSQLETER	3.7167	-1	-1
	96.53		cleaved P-L@N-term	0.000868478	935.497	468.755	2	LYDLDLGK	24.6833	-1	-1
	96.69			-0.000167036	1546.91	516.643	3	IEPHTGLLLLSVQK	48.3167	-1	-1
	96.9			-0.00120713	1001.51	501.764	2	VQEQELTR	3.7	-1	-1
	96.99			0.000898088	928.535	465.274	2	NATILELR	25.0333	-1	-1
	97.06			0.00677776	1746.9	874.454	2	TIADLELHYQEFIR	72.7333	-1	-1
	97.33			4.23728e-05	1025.46	513.737	2	FGDSNTVMR	8.8167	-1	-1
	97.42			0.000264543	922.44	462.227	2	LEYDDLR	17.2167	-1	-1
	97.87	Oxidation(M)@2; Carbamidomethyl(C)@6		-0.00326798	1340.55	671.282	2	QMGQPCDAYQK	3.4	-1	-1
	98.12			-0.00142962	1335.67	668.841	2	NQFETEINITK	34.3	-1	-1
	98.4			-4.50581e-05	1715.9	572.972	3	NLPLADQGSSHHITVK	12.8333	-1	-1
	98.41			-0.0457183	1386.66	694.362	2	LNDSILQATEQR	30.9333	-1	-1
	98.51			-0.00220845	941.527	471.772	2	QVQNLVNK	3.9333	-1	-1
	98.7			-0.00050007	1746.89	583.305	3	TIADLELHYQEFIR	73.0833	-1	-1
	98.8	Oxidation(M)@2		-0.00015501	1135.55	568.784	2	SMVEDITGLR	24.55	-1	-1
	99			-0.000205071	1138.66	570.337	2	AELIVQPELK	36.5167	-1	-1
	99			-0.000694595	1253.59	627.804	2	AITGFDDPFSGK	51.3667	-1	-1
	99			0.000808497	2176.1	726.372	3	FLEFQYLTGGLVDPEVHGR	87.2333	-1	-1
	99			-0.00263627	2027.98	1015	2	GFFDPNTEENLTYLQLK	90.3833	-1	-1
	99			-0.000698031	1044.56	523.285	2	GIVDSITGQR	27.25	-1	-1
	99			-0.00133621	2157.96	1079.99	2	GYFNEELSEILSDPSDDTK	91.3833	-1	-1
	99			0.000217832	1684.94	843.475	2	ITNLTQQLEQASIVK	59	-1	-1
	99			0.000626038	1684.94	843.475	2	ITNLTQQLEQASIVK	58.4167	-1	-1
	99			-0.0017011	2618.37	655.601	4	LISPESTVMLLEAQAATGGIIDPHR	98.3167	-1	-1
	99			0.00406457	2618.38	873.799	3	LISPESTVMLLEAQAATGGIIDPHR	98.1167	-1	-1
	99			-0.000165438	1537.87	769.943	2	LLEAQIATGGIIDPK	59.4333	-1	-1
	99			0.00560553	1386.72	694.362	2	LNDSILQATEQR	30.7833	-1	-1
	99			0.000483078	917.523	459.768	2	LPVDIAYK	29.9833	-1	-1
	99			0.000857901	917.523	459.768	2	LPVDIAYK	29.4	-1	-1
	99			-0.006172	2046	1024.01	2	LSLQDAVSQGVIDQDMATR	74.2333	-1	-1
	99			0.00402266	2046.01	683.009	3	LSLQDAVSQGVIDQDMATR	74.0167	-1	-1
	99			1.00625	2119.92	1060.46	2	NGVGTSSSMGSGVSDDVFSSSR	41.7	-1	-1
	99		missed K-Y@2	-0.000162077	1351.7	676.856	2	NKYETEINITK	10.6667	-1	-1
	99			-0.00413533	1336.65	669.333	2	NNYDEEIISLK	42.4167	-1	-1
	99	Oxidation(M)@7		-0.00192571	1444.54	723.278	2	NSQGSEMFGDDDK	3.85	-1	-1
	99		cleaved R-P@N-term	-0.02565	2581.35	861.466	3	PGTALELLEAQAATGFIVDPVSNLR	104.083	-1	-1
	99			-0.00182493	1840.91	921.462	2	SAIYQLEEEYENLLK	96.9333	-1	-1
	99			-0.000969033	1602.82	802.42	2	SVEEVASEIQPFLR	78.1667	-1	-1
	99			-0.000118813	1452.67	727.344	2	TGSQYDIQDAIDK	32.1	-1	-1
	99	Deamidated(Q)@12		0.00825968	2123.08	708.697	3	TMIQSPSGVILQEAADVHAR	60.4333	-1	-1
	99			-0.00183535	1169.53	585.773	2	YEVTSGGGGTSR	3.4667	-1	-1
	99			0.00126039	1021.52	511.767	2	YGDGIQLTR	17.5167	-1	-1
	99			-3.36472e-05	906.517	454.266	2	YIELLTR	30.8	-1	-1
	99			0.000796774	906.518	454.266	2	YIELLTR	30.2167	-1	-1
6	76.78	Q96QK1	VPS35	Vacuolar protein sorting-associated protein 35 OS=Homo sapiens OX=9606 GN=VPS35 PE=1 SV=2	91.707	76	117	51.13
	Conf	Modifications	Cleavages	dMass	Prec MW	Theor m/z	Theor z	Sequence	Time	PrecursorSignal	PrecursorElution
	95.22			-0.00408604	1631.79	816.904	2	ESPESEGPIYEGLIL	95.4833	-1	-1
	95.49	No Carbamidomethyl(C)@1		-0.00331664	1359.58	680.801	2	CFSEENHEPLR	15.9	-1	-1
	96.35	Carbamidomethyl(C)@1		0.000451067	1416.61	473.21	3	CFSEENHEPLR	7.9667	-1	-1
	96.35		missed R-E@2	0.013263	2243.11	1122.55	2	IREDLPNLESSEETEQINK	39.2667	-1	-1
	96.66			0.000863517	1010.58	506.295	2	AELAELPLR	38.0833	-1	-1
	96.78	Carbamidomethyl@N-term		-0.00015245	1348.72	675.369	2	VLETTVEIFNK	55.7167	-1	-1
	97.21			0.000485249	1574.88	525.968	3	IFSFAHQTISALIK	65.35	-1	-1
	97.25			0.00103847	1010.58	506.295	2	AELAELPLR	36.8833	-1	-1
	97.25	Oxidation(M)@1		-0.00271854	1661.72	554.914	3	MPTTQQSPQDEQEK	2.9833	-1	-1
	97.32			0.00174595	1615.93	808.972	2	AQLAAITLIIGTFER	101.717	-1	-1
	98.04	Dehydrated(T)@8		0.00632787	1450.78	484.6	3	LNLEHIATSSAVSK	25.2167	-1	-1
	98.15		cleaved F-A@N-term	-0.00088512	938.496	470.256	2	AAYQLAFR	25.8667	-1	-1
	98.27	Deamidated(Q)@7		0.00370436	1099.62	550.814	2	LLDEAIQAVK	41.6667	-1	-1
	98.75	Oxidation(M)@1		-0.00452353	1661.72	831.867	2	MPTTQQSPQDEQEK	3.75	-1	-1
	98.87			-0.0043412	1761.85	881.934	2	SEDPDQQYLILNTAR	51.5833	-1	-1
	98.93			0.000685036	1098.63	550.322	2	LLDEAIQAVK	40.4833	-1	-1
	99		cleaved F-A@N-term	-0.00125918	1080.63	541.322	2	AHQTISALIK	8.8833	-1	-1
	99	Carbamidomethyl(C)@1		0.000879453	1416.61	709.312	2	CFSEENHEPLR	7.65	-1	-1
	99	Carbamidomethyl(C)@1; Dehydrated(S)@3; Deamidated(N)@6		0.00042417	1399.58	700.799	2	CFSEENHEPLR	31.8167	-1	-1
	99	Carbamidomethyl(C)@1	missed R-V@5	-0.000387505	1428.63	715.324	2	CYPDRVDYVDK	12.3667	-1	-1
	99	Glu->pyro-Glu@N-term		-0.00293414	1092.54	547.28	2	EDGPGIPADIK	38.0167	-1	-1
	99	Glu->pyro-Glu@N-term		0.00121181	1092.55	547.28	2	EDGPGIPADIK	23.0833	-1	-1
	99			0.00189118	1973.91	987.961	2	EDLPNLESSEETEQINK	42.6333	-1	-1
	99			-0.000201836	1824.99	913.505	2	ENDAVTIQVLNQLIQK	89.9	-1	-1
	99			-0.000445976	1824.99	913.505	2	ENDAVTIQVLNQLIQK	89.6667	-1	-1
	99			-0.0017102	1824.99	913.505	2	ENDAVTIQVLNQLIQK	90.2833	-1	-1
	99			0.000509211	1824.99	609.339	3	ENDAVTIQVLNQLIQK	89.6667	-1	-1
	99			0.000695269	1825	913.505	2	ENDAVTIQVLNQLIQK	90.8833	-1	-1
	99			0.00270647	1825	609.339	3	ENDAVTIQVLNQLIQK	90.2667	-1	-1
	99	Deamidated(N)@11		0.00153354	1825.98	913.997	2	ENDAVTIQVLNQLIQK	95.0333	-1	-1
	99	Deamidated(Q)@15		0.00514861	1825.98	913.997	2	ENDAVTIQVLNQLIQK	91.4667	-1	-1
	99	Deamidated(Q)@8		0.0037308	1825.98	913.997	2	ENDAVTIQVLNQLIQK	94.45	-1	-1
	99	Glu->pyro-Glu@N-term		0.00250751	1806.99	603.335	3	ENDAVTIQVLNQLIQK	89.65	-1	-1
	99	Glu->pyro-Glu@N-term; Carbamidomethyl(D)@3		-0.00103854	1864	933.01	2	ENDAVTIQVLNQLIQK	101.417	-1	-1
	99	Glu->pyro-Glu@N-term; Deamidated(N)@2		0.00394476	1807.97	904.991	2	ENDAVTIQVLNQLIQK	103.333	-1	-1
	99	Cation:Na(E)@11		-0.00583807	1653.77	827.895	2	ESPESEGPIYEGLIL	95.4333	-1	-1
	99		cleaved I-F@N-term	-0.000309185	1362.73	682.37	2	FSQQVATVIQSR	97.6333	-1	-1
	99			-0.00419233	1126.55	564.285	2	HASNMLGELR	9.1167	-1	-1
	99			-0.00244584	1302.66	652.336	2	HFHNTLEHLR	3.45	-1	-1
	99			-0.00318133	1885.84	629.621	3	HFHPLFEYFDYESR	62.6667	-1	-1
	99			-0.000468413	1574.88	788.448	2	IFSFAHQTISALIK	65.85	-1	-1
	99			0.000742725	1574.88	525.968	3	IFSFAHQTISALIK	65.95	-1	-1
	99			0.00212008	1574.88	525.968	3	IFSFAHQTISALIK	66.5333	-1	-1
	99			-0.00146312	1601.9	801.959	2	IPVDTYNNILTVLK	83.4833	-1	-1
	99			0.000712625	1601.9	801.959	2	IPVDTYNNILTVLK	82.8833	-1	-1
	99			0.00136431	1601.9	801.959	2	IPVDTYNNILTVLK	84.6667	-1	-1
	99			0.00176681	1601.9	534.975	3	IPVDTYNNILTVLK	82.0667	-1	-1
	99			0.00250467	1601.91	534.975	3	IPVDTYNNILTVLK	82.6667	-1	-1
	99			1.71742e-06	1601.9	801.959	2	IPVDTYNNILTVLK	84.0833	-1	-1
	99	Carbamidomethyl@N-term		-0.000282611	1658.92	830.469	2	IPVDTYNNILTVLK	85.1	-1	-1
	99	Deamidated(N)@7		-0.00228774	1602.88	802.451	2	IPVDTYNNILTVLK	87.4667	-1	-1
	99	Deamidated(N)@8		-0.000567386	1602.89	802.451	2	IPVDTYNNILTVLK	86.8667	-1	-1
	99		missed R-E@2	-0.00151624	2243.09	748.705	3	IREDLPNLESSEETEQINK	39.2167	-1	-1
	99		missed R-E@2	0.00221267	2243.09	1122.55	2	IREDLPNLESSEETEQINK	39.8667	-1	-1
	99	Carbamidomethyl@N-term	missed R-E@2	-0.00193661	2300.11	767.712	3	IREDLPNLESSEETEQINK	41.9167	-1	-1
	99	Deamidated(N)@7	missed R-E@2	0.00457879	2244.08	749.033	3	IREDLPNLESSEETEQINK	41.7167	-1	-1
	99		missed K-V@1	0.00145789	2061.13	688.049	3	KVADLYELVQYAGNIIPR	98.8833	-1	-1
	99		missed K-V@1	0.00215719	2061.13	688.049	3	KVADLYELVQYAGNIIPR	99.5	-1	-1
	99			-0.000748181	1850.99	618.004	3	LFDIFSQQVATVIQSR	97.35	-1	-1
	99			0.000186128	1850.99	926.502	2	LFDIFSQQVATVIQSR	97.9667	-1	-1
	99			0.000253873	1850.99	618.004	3	LFDIFSQQVATVIQSR	97.95	-1	-1
	99			0.00126424	1850.99	926.502	2	LFDIFSQQVATVIQSR	97.35	-1	-1
	99	Carbamidomethyl@N-term		-0.00878266	1908	637.011	3	LFDIFSQQVATVIQSR	100.7	-1	-1
	99	Deamidated(Q)@14		0.00399095	1851.98	926.994	2	LFDIFSQQVATVIQSR	99.3	-1	-1
	99	Deamidated(Q)@8		0.00913307	1851.98	926.994	2	LFDIFSQQVATVIQSR	101.067	-1	-1
	99	Dehydrated(T)@11		0.000709485	1832.98	612	3	LFDIFSQQVATVIQSR	97.4333	-1	-1
	99			-0.0263164	1098.6	550.322	2	LLDEAIQAVK	39.7167	-1	-1
	99			0.00035348	1098.63	550.322	2	LLDEAIQAVK	38.2167	-1	-1
	99			0.00303902	1098.63	550.322	2	LLDEAIQAVK	39.6	-1	-1
	99		missed K-I@3	-0.000904901	1956.17	653.063	3	LLKIPVDTYNNILTVLK	90.8167	-1	-1
	99			-0.000341839	1468.79	490.603	3	LNLEHIATSSAVSK	25.0167	-1	-1
	99			-0.000344226	1468.79	735.402	2	LNLEHIATSSAVSK	25.4	-1	-1
	99			-0.00212627	1468.79	490.603	3	LNLEHIATSSAVSK	26.2	-1	-1
	99			-0.00540133	1468.78	735.402	2	LNLEHIATSSAVSK	26	-1	-1
	99			0.000378393	1468.79	735.402	2	LNLEHIATSSAVSK	24.8167	-1	-1
	99	Carbamidomethyl@N-term		0.00237379	1525.81	509.611	3	LNLEHIATSSAVSK	29	-1	-1
	99			-0.00142255	1242.66	622.336	2	LSQLEGVNVER	23.1667	-1	-1
	99	Dehydrated(S)@2		0.00196432	1224.65	613.33	2	LSQLEGVNVER	22.45	-1	-1
	99			-0.00177277	1645.72	549.582	3	MPTTQQSPQDEQEK	4.1833	-1	-1
	99			-0.00355046	1645.72	823.87	2	MPTTQQSPQDEQEK	4.0667	-1	-1
	99	Deamidated(Q)@9		-0.00050812	1646.71	824.362	2	MPTTQQSPQDEQEK	5.6	-1	-1
	99	Deamidated(Q)@9		-0.00785684	1646.7	824.362	2	MPTTQQSPQDEQEK	5	-1	-1
	99	Oxidation(M)@1		-0.00693683	1661.71	831.867	2	MPTTQQSPQDEQEK	4.35	-1	-1
	99		missed K-L@14	-0.000711141	2726.34	909.788	3	MPTTQQSPQDEQEKLLDEAIQAVK	81.7167	-1	-1
	99		missed K-L@14	0.00176202	2726.34	909.788	3	MPTTQQSPQDEQEKLLDEAIQAVK	80.5333	-1	-1
	99		missed K-L@14	0.00338343	2726.35	909.788	3	MPTTQQSPQDEQEKLLDEAIQAVK	81.1333	-1	-1
	99	Oxidation(M)@1	missed K-L@14	0.00282051	2742.34	915.12	3	MPTTQQSPQDEQEKLLDEAIQAVK	77.0333	-1	-1
	99	Oxidation(M)@1	missed K-L@14	0.0108771	2742.35	915.12	3	MPTTQQSPQDEQEKLLDEAIQAVK	76.4333	-1	-1
	99		cleaved F-M@N-term	1.00211	1849.81	925.412	2	MSQAFSLYEDEISDSK	59.4333	-1	-1
	99			-9.97888e-05	1039.64	520.827	2	NIIIALIDR	65.45	-1	-1
	99			0.000704166	1039.64	520.827	2	NIIIALIDR	66.05	-1	-1
	99	Deamidated(N)@1; Oxidation(P)@4; Oxidation(M)@32		0.0199943	3818.68	1273.89	3	NILPDEGEPTDEETTGDISDSMDFVLLNFAEMNK	101.2	-1	-1
	99	Oxidation(M)@32		-0.000465725	3801.68	1268.23	3	NILPDEGEPTDEETTGDISDSMDFVLLNFAEMNK	106.017	-1	-1
	99		cleaved D-P@N-term	-0.00432038	1673.75	837.884	2	PDPEDFADEQSLVGR	53.2667	-1	-1
	99		cleaved D-P@N-term	0.998424	1462.67	731.844	2	PEDFADEQSLVGR	38.4	-1	-1
	99		cleaved L-P@N-term	-0.0118542	1616.74	809.384	2	PNLESSEETEQINK	39.6667	-1	-1
	99	Gln->pyro-Glu@N-term; Oxidation(M)@3; Deamidated(Q)@12; Oxidation(M)@20		0.0116821	2332.13	1167.07	2	QDMPSEDVVSLQVSLINLAMK	104.367	-1	-1
	99	Oxidation(M)@3		0.00206211	2332.17	778.396	3	QDMPSEDVVSLQVSLINLAMK	101.667	-1	-1
	99	Oxidation(M)@3; Oxidation(M)@20		-0.00351314	2348.16	783.727	3	QDMPSEDVVSLQVSLINLAMK	97.2833	-1	-1
	99	Carbamidomethyl(C)@14		-0.00147102	1740.95	581.326	3	QIVLTGILEQVVNCR	94.9667	-1	-1
	99	Carbamidomethyl(C)@14		0.0029752	1740.96	871.485	2	QIVLTGILEQVVNCR	94.8833	-1	-1
	99	Gln->pyro-Glu@N-term; Carbamidomethyl(C)@14		0.000540785	1723.93	862.972	2	QIVLTGILEQVVNCR	107.567	-1	-1
	99		missed R-E@1	0.00119993	1787.9	894.954	2	RESPESEGPIYEGLIL	72.6	-1	-1
	99			0.00167698	1761.86	881.934	2	SEDPDQQYLILNTAR	50.6	-1	-1
	99	Carbamidomethyl@N-term; Deamidated(Q)@6		0.0157283	1819.87	910.937	2	SEDPDQQYLILNTAR	51.4833	-1	-1
	99	Deamidated(N)@12		0.00694787	1762.84	882.426	2	SEDPDQQYLILNTAR	51.2	-1	-1
	99	Deamidated(Q)@6		0.0554295	1762.89	882.426	2	SEDPDQQYLILNTAR	53.5833	-1	-1
	99		cleaved F-S@N-term	-0.0307342	1314.7	658.372	2	SFAHQTISALIK	65.5667	-1	-1
	99		cleaved F-S@N-term	-0.000704169	1284.57	643.293	2	SLYEDEISDSK	19.7833	-1	-1
	99		cleaved F-S@N-term	1.68313e-05	1215.66	608.836	2	SQQVATVIQSR	97.5833	-1	-1
	99			-0.000407286	1933.03	645.351	3	VADLYELVQYAGNIIPR	103.95	-1	-1
	99			4.0694e-05	1933.03	967.523	2	VADLYELVQYAGNIIPR	103.483	-1	-1
	99	Ammonia-loss(N)@13		0.00640505	1916.01	639.675	3	VADLYELVQYAGNIIPR	103.617	-1	-1
	99			-0.00013294	1291.7	646.858	2	VLETTVEIFNK	48.9833	-1	-1
	99			-0.00182655	1291.7	646.858	2	VLETTVEIFNK	48.4	-1	-1
	99	Deamidated(Q)@2	cleaved L-V@N-term	0.0150588	1130.62	566.311	2	VQYAGNIIPR	103.75	-1	-1
	99			0.000739012	1024.49	513.253	2	YIYFYEK	29.9833	-1	-1
7	65.87	P53621	COPA	Coatomer subunit alpha OS=Homo sapiens OX=9606 GN=COPA PE=1 SV=2	138.346	35	48	35.05
	Conf	Modifications	Cleavages	dMass	Prec MW	Theor m/z	Theor z	Sequence	Time	PrecursorSignal	PrecursorElution
	96.54	Oxidation(M)@16; Carbamidomethyl(C)@17		-0.00190776	2373.16	792.06	3	LGEVALLQGNHQIVEMCYQR	52.35	-1	-1
	97.07			-0.00282416	1393.71	697.862	2	EYIVGLSVETER	48.1167	-1	-1
	97.15			-0.000671871	1712.92	857.47	2	LLHDQVGVIQFGPYK	53.2833	-1	-1
	97.85			0.00226069	1802.94	601.987	3	YVIWSADMSHVALLAK	74.8	-1	-1
	98.3	Carbamidomethyl(C)@6		-0.000481547	1109.49	555.753	2	GNNVYCLDR	10.2167	-1	-1
	98.37	Carbamidomethyl(C)@13		0.00176758	1671.86	558.294	3	QEIAEAQQLITICR	54.9833	-1	-1
	98.51			0.000507557	1712.93	571.982	3	LLHDQVGVIQFGPYK	53.05	-1	-1
	98.58			0.000378773	944.508	473.261	2	VWDISGLR	42.45	-1	-1
	98.84			-2.99573e-05	1452.69	727.352	2	QQPLFVSGGDDYK	29.7333	-1	-1
	98.95			-0.000620893	1189.67	595.843	2	TLDLPIYVTR	59.4333	-1	-1
	99			-0.000194883	1827.89	914.952	2	ASNLENSTYDLYTIPK	56.2	-1	-1
	99			0.000364457	1827.89	610.304	3	ASNLENSTYDLYTIPK	56.0833	-1	-1
	99			0.00075466	1478.73	740.37	2	DADSITLFDVQQK	59.4833	-1	-1
	99			-0.00419027	1342.56	672.289	2	DADSQNPDAPEGK	3.25	-1	-1
	99			0.000131888	2053.92	685.646	3	DMSGHYQNALYLGDVSER	49.0333	-1	-1
	99	Deamidated(N)@8		0.0236495	2054.92	1028.46	2	DMSGHYQNALYLGDVSER	49.3	-1	-1
	99	Oxidation(M)@2		0.00229306	2069.91	1035.96	2	DMSGHYQNALYLGDVSER	40.85	-1	-1
	99			0.00158665	1393.71	697.862	2	EYIVGLSVETER	47.3667	-1	-1
	99			0.00366184	1393.71	697.862	2	EYIVGLSVETER	47.3	-1	-1
	99			-0.000242275	1070.48	536.246	2	FDEHDGPVR	4.0333	-1	-1
	99			0.000243149	1591.85	796.93	2	GITGVDLFGTTDAVVK	72.1833	-1	-1
	99			-0.000161141	2253.1	752.041	3	GVNWAAFHPTMPLIVSGADDR	83.7833	-1	-1
	99			-0.00499717	2253.09	752.041	3	GVNWAAFHPTMPLIVSGADDR	83.2	-1	-1
	99		missed K-G@1	0.000942155	1386.77	463.263	3	KGYPEVALHFVK	26.95	-1	-1
	99			0.000890799	1677.94	560.321	3	LLELGPKPEVAQQTR	28.2	-1	-1
	99			0.0020968	1712.93	571.982	3	LLHDQVGVIQFGPYK	53.6333	-1	-1
	99			-0.000388057	2443.36	1222.68	2	LLQPPAPIMPLDTNWPLLTVSK	103.683	-1	-1
	99			-0.0154561	2443.34	815.459	3	LLQPPAPIMPLDTNWPLLTVSK	103.583	-1	-1
	99			-0.00144253	1509.84	755.929	2	LSFLYLITGNLEK	98.4167	-1	-1
	99			0.00127793	1331.78	666.898	2	LVGQSIIAYLQK	67.95	-1	-1
	99			0.000879235	1242.62	622.318	2	NLSPGAVESDVR	20.9	-1	-1
	99	Carbamidomethyl(C)@13		-0.00115402	1671.86	836.938	2	QEIAEAQQLITICR	54.7333	-1	-1
	99	Gln->pyro-Glu@N-term; Carbamidomethyl(C)@13		0.00174969	1654.84	828.425	2	QEIAEAQQLITICR	84.75	-1	-1
	99			-0.000352619	1274.64	638.325	2	QELILSNSEDK	14.7333	-1	-1
	99			0.000601282	1274.64	638.325	2	QELILSNSEDK	14.15	-1	-1
	99			-0.000452899	1138.61	570.314	2	QLFLQTYAR	36.5833	-1	-1
	99			0.000804451	1452.69	727.352	2	QQPLFVSGGDDYK	30.3333	-1	-1
	99	Gln->pyro-Glu@N-term		-0.0013757	1435.66	718.838	2	QQPLFVSGGDDYK	56.4333	-1	-1
	99			0.00189594	2111	704.673	3	SGAWDESGVFIYTTSNHIK	60.9	-1	-1
	99			0.00625767	2118.05	707.023	3	SLAYLTAATHGLDEEAESLK	70.7833	-1	-1
	99			-0.00058287	1145.62	573.817	2	SSGLTAVWVAR	38.8833	-1	-1
	99			0.000337364	952.539	477.276	2	TALNLFFK	55.8333	-1	-1
	99			0.00178329	1161.63	581.821	2	VLTIDPTEFK	50.7	-1	-1
	99	Carbamidomethyl(C)@6		-0.000517066	2278.14	1140.08	2	VQVPNCDEIFYAGTGNLLLR	92.5	-1	-1
	99	Carbamidomethyl(C)@6		-0.00158314	2278.14	760.388	3	VQVPNCDEIFYAGTGNLLLR	92.4667	-1	-1
	99	Carbamidomethyl(C)@6		-9.03151	2269.11	1140.08	2	VQVPNCDEIFYAGTGNLLLR	99.35	-1	-1
	99			-0.000255683	1301.67	434.898	3	YAVTTGDHGIIR	13.95	-1	-1
	99			-0.000482695	1301.67	651.844	2	YAVTTGDHGIIR	14.1167	-1	-1
8	65.37	O75165	DNAJC13	DnaJ homolog subfamily C member 13 OS=Homo sapiens OX=9606 GN=DNAJC13 PE=1 SV=5	254.415	33	40	18.46
	Conf	Modifications	Cleavages	dMass	Prec MW	Theor m/z	Theor z	Sequence	Time	PrecursorSignal	PrecursorElution
	95.19			-0.000644001	898.454	450.235	2	IGDYYLR	19.1833	-1	-1
	95.76			-0.00125869	1210.64	404.556	3	IAAHLADFTPR	24.45	-1	-1
	96.77			-0.00297987	2265.21	756.078	3	KPVILEVTPGGFDQINPATNR	61.9333	-1	-1
	96.78			0.00184184	1915.94	958.978	2	YSTDESITSLAEFVVQK	90.2	-1	-1
	98.04			0.00417283	1490.74	746.376	2	ENGLEVLQEAFSR	79.6167	-1	-1
	98.09	Oxidation(M)@3		0.00217338	1046.55	524.279	2	VEMALEALR	20.1167	-1	-1
	98.4			0.00114803	1173.68	587.845	2	ELIVGEIFVR	69.05	-1	-1
	98.43	Deamidated(N)@7		0.00410821	1736.86	869.433	2	FLATPPNGNFADAVFR	83.7	-1	-1
	98.64			0.0013987	1585.82	529.614	3	SAIDHAGNYIGISLR	46.6333	-1	-1
	98.79			0.00800701	1488.71	745.359	2	IEANWDLFYYR	78.5	-1	-1
	98.95			0.00240052	1312.63	657.323	2	FLPSVFMDAMR	80.4167	-1	-1
	98.95			-0.00147576	2139	1070.51	2	MLNSNTESPYLIWNNSTR	64.5	-1	-1
	99			-0.00144396	1920.95	961.482	2	AELLEFLESQQENMIK	94.4333	-1	-1
	99			0.0010256	1191.67	596.84	2	AGFLAFTQLPK	64.85	-1	-1
	99			-0.00304356	1782.92	892.467	2	ATVPLQSNVIEAAPDMK	54.0667	-1	-1
	99	Deamidated(N)@8		0.0238331	1783.93	892.959	2	ATVPLQSNVIEAAPDMK	53.4667	-1	-1
	99			-0.000534252	1257.69	629.854	2	DSLLASLLDGVR	97.7667	-1	-1
	99			-0.000343767	1490.74	746.376	2	ENGLEVLQEAFSR	80.2	-1	-1
	99			-0.000239051	1735.87	868.941	2	FLATPPNGNFADAVFR	75.0333	-1	-1
	99			-0.0021153	1268.61	635.315	2	GQGTEFNLTFR	42.8667	-1	-1
	99			0.000923302	1312.77	657.39	2	IFIAQPAWVLR	73.75	-1	-1
	99			-0.0012921	1647.94	824.98	2	IVDGPDPENIILILK	94.4667	-1	-1
	99			-5.97245e-05	2265.21	756.078	3	KPVILEVTPGGFDQINPATNR	62.5333	-1	-1
	99			0.00024987	1957.97	979.995	2	LGGYLAEEQATPENPTIR	45.7167	-1	-1
	99	Deamidated(N)@14		0.0279778	1958.99	980.487	2	LGGYLAEEQATPENPTIR	45.0833	-1	-1
	99			0.000835077	1739.93	870.973	2	LLEGIGLENLDSPAATK	68.2	-1	-1
	99			0.0105163	1739.94	870.973	2	LLEGIGLENLDSPAATK	67.6	-1	-1
	99			-0.00188765	1703.81	852.912	2	LLLEEDENEESGSIK	35.7333	-1	-1
	99			0.000275736	1413.73	707.872	2	MQELALSEGALPR	47.3833	-1	-1
	99			0.000447342	1342.59	672.302	2	NQQDNPEANWK	7.75	-1	-1
	99			-0.00296772	1665.92	833.967	2	QLVLETLYALTSSTK	94.2	-1	-1
	99			-0.00464344	1585.82	793.918	2	SAIDHAGNYIGISLR	46.8	-1	-1
	99			-0.00281459	1646.77	824.395	2	SEETNQQEVANSLAK	13.35	-1	-1
	99			0.000264809	1646.78	824.395	2	SEETNQQEVANSLAK	13.95	-1	-1
	99	Carbamidomethyl(C)@13		0.00148842	1707.83	854.92	2	SLQYGEQVNEILCR	56.6667	-1	-1
	99			-0.00207036	1599.77	800.892	2	TITMETSDDLLFSK	62.55	-1	-1
	99			-0.00446211	1599.77	800.892	2	TITMETSDDLLFSK	63.1667	-1	-1
	99	Carbamidomethyl(C)@8		-0.00676377	1402.74	702.382	2	VLALTETCLVER	48.75	-1	-1
	99			-0.00230823	2109.05	704.026	3	WGLLSMPVDEEVESLHLR	95.1333	-1	-1
	99			-0.00132106	1915.94	958.978	2	YSTDESITSLAEFVVQK	90.8167	-1	-1
9	63.46	P13639	EEF2	Elongation factor 2 OS=Homo sapiens OX=9606 GN=EEF2 PE=1 SV=4	95.338	34	61	38
	Conf	Modifications	Cleavages	dMass	Prec MW	Theor m/z	Theor z	Sequence	Time	PrecursorSignal	PrecursorElution
	95.08		missed K-Y@5	0.000457969	1741.83	581.618	3	YLAEKYEWDVAEAR	41.5667	-1	-1
	96.12			-5.16872e-05	968.54	485.277	2	GGGQIIPTAR	9.2167	-1	-1
	96.28			-0.000187744	759.37	380.692	2	FYAFGR	19.6167	-1	-1
	96.62	Gln->pyro-Glu@N-term; Oxidation(M)@5		-0.00145996	1084.49	543.252	2	QFAEMYVAK	40.1333	-1	-1
	97.65		cleaved R-P@N-term; missed K-G@12	-0.00669533	1914.93	639.318	3	PFPDGLAEDIDKGEVSAR	54.7167	-1	-1
	97.72		cleaved M-V@N-term	-0.000172553	1090.58	546.296	2	VNFTVDQIR	32.2167	-1	-1
	97.95	Carbamidomethyl(C)@1		-0.00584835	2006.89	1004.46	2	CELLYEGPPDDEAAMGIK	63.9667	-1	-1
	98.09		cleaved H-N@C-term	-0.00373701	1213.57	607.794	2	TGTITTFEHAH	7.75	-1	-1
	98.24		missed K-L@12	-0.00211339	1443.76	722.888	2	EGIPALDNFLDKL	95.2833	-1	-1
	98.36			0.00036455	1038.52	520.269	2	GPLMMYISK	38.8167	-1	-1
	98.78			-0.000430746	1307.65	654.833	2	DSVVAGFQWATK	56.9333	-1	-1
	98.83	Carbamidomethyl(C)@3		-0.000779435	2104.03	1053.02	2	IWCFGPDGTGPNILTDITK	96.95	-1	-1
	98.88			-0.00143744	1960.97	981.493	2	GHVFEESQVAGTPMFVVK	53.5	-1	-1
	98.98			0.000887378	1137.51	569.762	2	YEWDVAEAR	31.7167	-1	-1
	98.99		missed K-G@14	0.00257479	2142.07	536.525	4	ARPFPDGLAEDIDKGEVSAR	44.85	-1	-1
	99			-0.0057796	2219.14	1110.58	2	ALLELQLEPEELYQTFQR	99.7333	-1	-1
	99			-0.00969247	2219.14	740.723	3	ALLELQLEPEELYQTFQR	99.7667	-1	-1
	99		missed K-G@14	-0.000924487	2142.07	715.031	3	ARPFPDGLAEDIDKGEVSAR	45.1667	-1	-1
	99		missed K-G@14	-0.0020916	2142.07	715.031	3	ARPFPDGLAEDIDKGEVSAR	45.7667	-1	-1
	99		missed K-G@14	-0.00414617	2142.07	715.031	3	ARPFPDGLAEDIDKGEVSAR	44.5833	-1	-1
	99		missed K-G@14	0.00027966	2142.07	536.525	4	ARPFPDGLAEDIDKGEVSAR	45.45	-1	-1
	99		missed K-G@14	0.000563715	2142.07	536.525	4	ARPFPDGLAEDIDKGEVSAR	41.7167	-1	-1
	99		missed K-G@14	0.000995202	2142.07	715.031	3	ARPFPDGLAEDIDKGEVSAR	46.35	-1	-1
	99		missed K-G@14	0.0018871	2142.07	536.525	4	ARPFPDGLAEDIDKGEVSAR	46.0333	-1	-1
	99		missed K-G@14	0.00461625	2142.08	536.525	4	ARPFPDGLAEDIDKGEVSAR	46.6167	-1	-1
	99			-0.000614648	1798.89	600.637	3	AYLPVNESFGFTADLR	83.5167	-1	-1
	99			0.000170791	1798.89	900.452	2	AYLPVNESFGFTADLR	83.5333	-1	-1
	99			0.00062073	1798.89	900.452	2	AYLPVNESFGFTADLR	82.95	-1	-1
	99	Carbamidomethyl(C)@1		0.00224071	2006.9	1004.46	2	CELLYEGPPDDEAAMGIK	64.5667	-1	-1
	99	Carbamidomethyl(C)@1		0.00262653	2006.9	669.973	3	CELLYEGPPDDEAAMGIK	64.1	-1	-1
	99	Carbamidomethyl(C)@1		0.0011904	1377.71	689.861	2	CLYASVLTAQPR	41.1667	-1	-1
	99	Carbamidomethyl(C)@8		-0.00159353	1438.67	720.345	2	DLEEDHACIPIK	27.9333	-1	-1
	99			-0.00133591	1307.65	654.833	2	DSVVAGFQWATK	58.7	-1	-1
	99			-4.9581e-05	1307.65	654.833	2	DSVVAGFQWATK	57.5167	-1	-1
	99			-8.72483e-05	1307.65	654.833	2	DSVVAGFQWATK	58.1167	-1	-1
	99			-0.000517754	1273.7	637.859	2	EDLYLKPIQR	22.7	-1	-1
	99	Carbamidomethyl(C)@5		-0.000368809	1207.5	604.755	2	EGALCEENMR	8.0167	-1	-1
	99			-0.000980456	1330.68	666.346	2	EGIPALDNFLDK	74.5667	-1	-1
	99		missed K-L@12	-0.000792078	1443.76	722.888	2	EGIPALDNFLDKL	99.9667	-1	-1
	99			0.0013684	1960.97	654.664	3	GHVFEESQVAGTPMFVVK	54.0167	-1	-1
	99			0.00136971	1960.97	981.493	2	GHVFEESQVAGTPMFVVK	54.1	-1	-1
	99			0.00179186	1960.97	654.664	3	GHVFEESQVAGTPMFVVK	53.4167	-1	-1
	99	Dehydrated(T)@12		0.0101989	1942.97	648.661	3	GHVFEESQVAGTPMFVVK	53.6667	-1	-1
	99	Oxidation(M)@14		-0.000580375	1976.97	659.996	3	GHVFEESQVAGTPMFVVK	43.85	-1	-1
	99	Oxidation(M)@14		-0.00322819	1976.96	659.996	3	GHVFEESQVAGTPMFVVK	44.45	-1	-1
	99			-0.000764952	1076.53	539.273	2	IMGPNYTPGK	12.55	-1	-1
	99		cleaved N-I@N-term	0.00108093	1385.83	693.921	2	IVGLVGVDQFLVK	82.8833	-1	-1
	99		missed K-E@1	-0.000252158	1401.8	468.273	3	KEDLYLKPIQR	10.5	-1	-1
	99		missed K-S@1	-0.000356658	1049.55	525.783	2	KSDPVVSYR	3.4	-1	-1
	99			-0.00242924	1306.64	654.33	2	NMSVIAHVDHGK	4.1	-1	-1
	99		cleaved R-P@N-term; missed K-G@12	-0.00174854	1914.93	639.318	3	PFPDGLAEDIDKGEVSAR	54.1	-1	-1
	99		cleaved L-P@N-term	0.00343324	1451.71	726.859	2	PVNESFGFTADLR	83.3167	-1	-1
	99	Carbamidomethyl(C)@3		-0.00118402	1493.79	747.905	2	TFCQLILDPIFK	93.6	-1	-1
	99	Carbamidomethyl(C)@3		1.0012	1494.8	747.905	2	TFCQLILDPIFK	94.4333	-1	-1
	99			-0.00538082	1614.75	808.386	2	TGTITTFEHAHNMR	8.5667	-1	-1
	99			0.000433288	1083.54	542.778	2	VFDAIMNFK	57.6167	-1	-1
	99			0.00187291	1083.54	542.778	2	VFDAIMNFK	57.0167	-1	-1
	99			-0.000515609	1106.63	554.324	2	VFSGLVSTGLK	39.1667	-1	-1
	99			0.00020084	1106.63	554.324	2	VFSGLVSTGLK	39.7667	-1	-1
	99		cleaved M-V@N-term	0.000415451	1090.58	546.296	2	VNFTVDQIR	31.6333	-1	-1
	99		missed K-Y@5	0.00317081	1741.83	871.923	2	YLAEKYEWDVAEAR	41.6833	-1	-1
10	61.61	Q14152	EIF3A	Eukaryotic translation initiation factor 3 subunit A OS=Homo sapiens OX=9606 GN=EIF3A PE=1 SV=1	166.569	34	44	26.48
	Conf	Modifications	Cleavages	dMass	Prec MW	Theor m/z	Theor z	Sequence	Time	PrecursorSignal	PrecursorElution
	95.5			-0.000223655	816.434	409.224	2	SLEDVVR	12.9167	-1	-1
	96.46			-0.00128375	1349.8	675.909	2	LATLLGLQAPPTR	55.7333	-1	-1
	96.74			0.000930657	1029.57	515.789	2	IGLINDMVR	40.95	-1	-1
	96.76			0.00112645	1421.61	711.81	2	NETDEDGWTTVR	20.3667	-1	-1
	97.26	Deamidated(N)@12; Oxidation(M)@18		0.0124033	2674.23	669.561	4	HHNQSTAINLNNPESQSMHLETR	12.8667	-1	-1
	97.79			0.000557121	1414.75	472.589	3	AVEDIHGLFSLSK	51.3167	-1	-1
	97.85		missed R-E@5; missed K-D@10	-0.00530922	1758.74	880.378	2	DNQDREENDKDPER	2.7667	-1	-1
	98.11		missed R-D@2; missed R-E@7; missed K-D@12	-0.00282181	2029.87	1015.94	2	DRDNQDREENDKDPER	2.7833	-1	-1
	98.61		missed K-D@2	-0.0021952	1847.83	616.953	3	IKDMDLWEQQEEER	34.75	-1	-1
	99			1.01656	1415.76	708.38	2	AVEDIHGLFSLSK	50.9333	-1	-1
	99			0.00146166	2119.99	1061	2	DIDIEDLEELDPDFIMAK	104.733	-1	-1
	99			0.00546928	2119.99	1061	2	DIDIEDLEELDPDFIMAK	104.7	-1	-1
	99	Oxidation(M)@16		2.62598e-05	2135.98	1069	2	DIDIEDLEELDPDFIMAK	102.383	-1	-1
	99			-6.82434e-05	1528.79	765.402	2	EEQHQLAVTAYLK	31.3167	-1	-1
	99	Oxidation(M)@6		0.00572166	3918.82	1307.28	3	EESQQMVLDIEDLDNIQTPESVLLSAVSGEDTQDR	105.717	-1	-1
	99		missed K-E@5	-0.000363529	2793.43	932.151	3	EQPEKEPELQQYVPQLQNNTILR	70.45	-1	-1
	99		missed K-E@5	-0.00307912	2793.43	932.151	3	EQPEKEPELQQYVPQLQNNTILR	71.05	-1	-1
	99			-0.000648356	1433.79	717.903	2	FNVLQYVVPEVK	85.65	-1	-1
	99			0.00032082	1433.79	717.903	2	FNVLQYVVPEVK	85.05	-1	-1
	99			-0.00151471	1104.48	553.249	2	GPAEESSSWR	6.4667	-1	-1
	99			0.00102556	2657.24	665.316	4	HHNQSTAINLNNPESQSMHLETR	21.4833	-1	-1
	99	Oxidation(M)@7		0.00129539	1045.56	523.787	2	IGLINDMVR	24.15	-1	-1
	99		missed K-D@2	0.00116928	1847.84	616.953	3	IKDMDLWEQQEEER	35.3333	-1	-1
	99			1.30914e-05	1136.62	569.317	2	ILQEHEQIK	3.5667	-1	-1
	99			-0.000194146	953.58	477.797	2	LEEIPLIK	41.8333	-1	-1
	99			-0.00141258	833.423	417.719	2	LGDSSLSR	3.9833	-1	-1
	99			-0.000727922	1244.67	623.342	2	LLDMDGIIVEK	62.2667	-1	-1
	99			0.000670254	1244.67	623.342	2	LLDMDGIIVEK	61.6833	-1	-1
	99	Oxidation(M)@4		0.00463022	1260.67	631.339	2	LLDMDGIIVEK	40.3	-1	-1
	99			0.000888949	968.607	485.31	2	LLLTPWVK	57.8833	-1	-1
	99			-0.000513945	1938.02	647.014	3	LLQQVSQIYQSIEFSR	86.3	-1	-1
	99			0.00155113	1938.02	970.018	2	LLQQVSQIYQSIEFSR	85.9833	-1	-1
	99			-0.00135636	1733.93	867.975	2	LTSLVPFVDAFQLER	98.7333	-1	-1
	99			0.00070637	1332.68	667.349	2	LYHDIAQQAFK	19.8667	-1	-1
	99	Carbamidomethyl(C)@3		0.00072306	1115.58	558.795	2	NICQQVNIK	10.0333	-1	-1
	99			0.000439122	1261.67	631.842	2	NQLTAMSSVLAK	41.0833	-1	-1
	99	Oxidation(M)@6		0.000118436	1277.67	639.84	2	NQLTAMSSVLAK	16.5667	-1	-1
	99	Oxidation(M)@6		0.000282355	1277.67	639.84	2	NQLTAMSSVLAK	15.9667	-1	-1
	99			-0.000965347	1390.72	696.366	2	QPALDVLYDVMK	81.4167	-1	-1
	99		missed K-N@2	0.0028869	1650.75	826.382	2	TKNETDEDGWTTVR	9.9333	-1	-1
	99			-0.00173199	1443.7	722.857	2	TLSFGSDLNYATR	48.05	-1	-1
	99			0.000727479	1443.7	722.857	2	TLSFGSDLNYATR	48.65	-1	-1
	99			-0.000241595	1521.91	761.964	2	VLLATLSIPITPER	81.0833	-1	-1
	99			2.5449e-06	1521.91	761.964	2	VLLATLSIPITPER	80.5	-1	-1
11	58.88	E7EX90	DCTN1	Dynactin subunit 1 OS=Homo sapiens OX=9606 GN=DCTN1 PE=1 SV=1	139.094	35	47	34
	Conf	Modifications	Cleavages	dMass	Prec MW	Theor m/z	Theor z	Sequence	Time	PrecursorSignal	PrecursorElution
	95.12			0.00247108	1528.79	510.605	3	SPSAQLMEQVAQLK	57.55	-1	-1
	96.23	Carbamidomethyl(C)@4		0.00277297	1599.72	534.245	3	YFTCDEGHGIFVR	35.7833	-1	-1
	96.24		missed R-V@1	-0.00125317	1948.98	650.669	3	RVEAAQETVADYQQTIK	25.5167	-1	-1
	97.12			-0.000288544	1474.69	492.57	3	VGSLYPEMSAHER	16.35	-1	-1
	98.4	Carbamidomethyl(C)@8		0.00257547	1697.77	849.893	2	YEHALSQCSVDVYK	20.3667	-1	-1
	98.52		missed K-E@12	0.00150891	1628.84	543.953	3	AESLQQEVEALKER	39.45	-1	-1
	99			-0.000104376	1215.63	608.825	2	AEITDAEGLGLK	34.95	-1	-1
	99			-0.000863451	1215.63	608.825	2	AEITDAEGLGLK	35.55	-1	-1
	99			-0.00118326	1343.69	672.854	2	AESLQQEVEALK	44.7	-1	-1
	99			-0.00190011	1343.69	672.854	2	AESLQQEVEALK	44.1167	-1	-1
	99			-0.000730931	1814.99	908.502	2	AFLQGGQEATDIALLLR	93.8	-1	-1
	99			-0.00120377	1814.99	908.502	2	AFLQGGQEATDIALLLR	93.2167	-1	-1
	99		missed K-E@2	-0.00259307	1640.73	547.919	3	AKEEQQDDTVYMGK	4.6	-1	-1
	99		missed K-E@2	0.00135465	1640.74	821.375	2	AKEEQQDDTVYMGK	4.5667	-1	-1
	99	Carbamidomethyl(C)@16		0.000779977	2043.92	1022.97	2	ASEQIYGTPSSSPYECLR	44.4167	-1	-1
	99			-0.00225377	1599.8	800.907	2	DQLDETVNVEPLTK	49.3333	-1	-1
	99			0.00173431	1599.8	800.907	2	DQLDETVNVEPLTK	48.7333	-1	-1
	99	Oxidation(M)@12		0.00310119	1486.78	744.398	2	DSPLLLQQISAMR	60.6333	-1	-1
	99			-0.00380864	1402.67	702.342	2	ELTNQQEASVER	7.0833	-1	-1
	99	Deamidated(N)@4		0.00649705	1403.66	702.834	2	ELTNQQEASVER	8.9667	-1	-1
	99			-0.00126753	2407.03	803.35	3	ETVGDLEAMNEMNDELQENAR	71.5667	-1	-1
	99	Oxidation(M)@9; Oxidation(M)@12		-0.000686247	2439.02	814.013	3	ETVGDLEAMNEMNDELQENAR	40.9	-1	-1
	99			-0.00407285	2975.64	744.918	4	GPPPSGIATLVSGIAGGAIPGQAPGSVPGPGLVK	99.2833	-1	-1
	99			0.00254048	2975.65	992.889	3	GPPPSGIATLVSGIAGGAIPGQAPGSVPGPGLVK	99.3167	-1	-1
	99			-0.00224198	1182.55	592.283	2	GSDGAASSYQLK	6.8	-1	-1
	99		missed K-G@2	-0.00100938	1343.7	672.859	2	IKGEELSEANVR	7.9167	-1	-1
	99			-9.17193e-05	1299.68	650.848	2	IQLEQVQEWK	40.6333	-1	-1
	99			0.00676709	1831.91	611.642	3	LQEELSQAESTIDELK	66.55	-1	-1
	99			-0.00144223	1752.88	585.3	3	LSHEGPGSELPAGALYR	31.6833	-1	-1
	99			0.000605848	1752.88	585.3	3	LSHEGPGSELPAGALYR	32.2833	-1	-1
	99			-0.00137684	1700.93	426.24	4	LVLTQEQLHQLHSR	19.3	-1	-1
	99	Carbamidomethyl(C)@26		-0.00214406	2769.34	924.123	3	MPGTDAPGIPAALAFGPQVSDTLLDCR	100.5	-1	-1
	99	Oxidation(M)@1; Carbamidomethyl(C)@26		0.00944469	2785.35	929.454	3	MPGTDAPGIPAALAFGPQVSDTLLDCR	98.8667	-1	-1
	99			-0.00199868	1245.58	623.796	2	MQEQQADLQR	4.2833	-1	-1
	99	Oxidation(M)@1		-0.00194693	1261.57	631.793	2	MQEQQADLQR	3.2333	-1	-1
	99			-0.00156782	2624.17	875.731	3	QSQIQVFEDGADTTSPETPDSSASK	47.2	-1	-1
	99			0.00251368	2624.18	875.731	3	QSQIQVFEDGADTTSPETPDSSASK	46.6167	-1	-1
	99			0.0068693	2624.18	1313.09	2	QSQIQVFEDGADTTSPETPDSSASK	46.8	-1	-1
	99	Gln->pyro-Glu@N-term		0.00523413	2607.15	870.056	3	QSQIQVFEDGADTTSPETPDSSASK	67.5167	-1	-1
	99			-0.000341446	1528.79	765.403	2	SPSAQLMEQVAQLK	57.4	-1	-1
	99	Oxidation(M)@7		-0.00741072	1544.78	773.401	2	SPSAQLMEQVAQLK	38.4	-1	-1
	99	Oxidation(M)@7		-0.00836345	1544.78	773.401	2	SPSAQLMEQVAQLK	37.8	-1	-1
	99			-0.000430878	2505.32	627.337	4	TSQLLETLNQLSTHTHVVDITR	77.3167	-1	-1
	99			0.00325581	2505.32	627.337	4	TSQLLETLNQLSTHTHVVDITR	76.7	-1	-1
	99			-0.0028381	1387.74	694.88	2	VDELTTDLEILK	69.35	-1	-1
	99			0.00284932	1792.89	897.449	2	VEAAQETVADYQQTIK	35.2667	-1	-1
	99			-7.34784e-06	1128.62	565.316	2	WVGVILDEAK	47.8	-1	-1
12	56.6	Q641Q2	WASHC2A	WASH complex subunit 2A OS=Homo sapiens OX=9606 GN=WASHC2A PE=1 SV=3	147.184	30	35	40.49
	Conf	Modifications	Cleavages	dMass	Prec MW	Theor m/z	Theor z	Sequence	Time	PrecursorSignal	PrecursorElution
	96.88		missed K-T@1	0.00447381	2264.09	755.702	3	KTNPFPLLEDEDDLFTDQK	79.9667	-1	-1
	98.57			-0.000700092	1724.86	575.96	3	VDEEPTTLPSGEAKPR	12.3667	-1	-1
	98.88	Deamidated(N)@2		0.0176713	2136.99	1069.49	2	TNPFPLLEDEDDLFTDQK	96.1833	-1	-1
	99			-0.00135177	2780.29	927.77	3	AASGEDSTEEALAAAAAPWEGGPVPGVDR	91.35	-1	-1
	99			-0.0020703	1645.78	823.897	2	AVASPEATVSQTDENK	9.4333	-1	-1
	99			-0.00252523	1405.63	703.825	2	DNDPDVDLFAGTK	47.8167	-1	-1
	99			-0.000672544	1162.55	582.281	2	DSGTLQSQEAK	3.1	-1	-1
	99		missed K-E@17	-0.00338497	2644.31	882.445	3	ETVSEAPPLLFSDEEEKEAQLGVK	69.35	-1	-1
	99			-0.000387487	2374.06	792.359	3	GEADLFDSGDIFSTGTGSQSVER	77.75	-1	-1
	99			0.000479059	2374.06	1188.04	2	GEADLFDSGDIFSTGTGSQSVER	77.75	-1	-1
	99			-0.00184799	1956.99	653.339	3	GIWKPETPQDSSGLAPFK	52.7833	-1	-1
	99			-0.00667593	2326.97	1164.49	2	GLFDDEDEESDLFTEAPQDR	83.5	-1	-1
	99			0.00235726	2326.97	1164.49	2	GLFDDEDEESDLFTEAPQDR	84.1	-1	-1
	99			0.00186689	2176.93	1089.47	2	GLFSDEEDSEDLFSSQSASK	67.85	-1	-1
	99			-1.03357	1490.63	746.839	2	HSDLFSSSSPWDK	33.6	-1	-1
	99			5.68922e-05	1262.66	632.338	2	IAENPANPPVGGK	8.8667	-1	-1
	99			-0.000109676	2435.24	812.754	3	IPAGAVSVFLGDTDVFGAASVPSMK	100.333	-1	-1
	99			-0.00127286	1748.79	875.402	2	LAAQESSETEDMSVPR	24.0333	-1	-1
	99			-0.00378568	1748.78	875.402	2	LAAQESSETEDMSVPR	24.6333	-1	-1
	99		cleaved N-L@N-term	0.0023654	3565.95	892.495	4	LAINPAALLPTAASQISEVKPVLPELAFPSSEHR	100.883	-1	-1
	99			-0.00398329	2455.12	819.383	3	LLEPSVGSLFGDDEDDDLFSSAK	98.8667	-1	-1
	99			-0.00506296	1973.9	987.958	2	LTDEDFSPFGSGGGLFSGGK	84.2667	-1	-1
	99			-0.00115098	925.461	463.738	2	SAQAAPEPR	1.55	-1	-1
	99			-0.00239725	3386.67	847.676	4	SHGLESVPVLPGSGEAGVSFDLPAQADTLHSANK	75.05	-1	-1
	99			-0.00557655	3386.67	847.676	4	SHGLESVPVLPGSGEAGVSFDLPAQADTLHSANK	74.45	-1	-1
	99			2.01357	3388.69	1129.9	3	SHGLESVPVLPGSGEAGVSFDLPAQADTLHSANK	74.7667	-1	-1
	99			-0.0106088	2002.87	1002.45	2	SIFDDDMDDIFSSGIQAK	96.7667	-1	-1
	99			0.000709281	3380.66	1127.89	3	SNSQQDVILTTQDIFEDDIFATEAIKPSQK	97.85	-1	-1
	99			-0.000112921	1735.84	579.621	3	STGVFQDEELLFSHK	57.5667	-1	-1
	99		missed K-E@8	-0.00319461	1546.78	774.399	2	TDVAESEKEGLLTR	16.3833	-1	-1
	99			-0.00104597	1970.9	986.457	2	TSLFEEDEEDDLFAIAK	91.2333	-1	-1
	99		missed K-M@12	0.00112517	2819.35	940.792	3	TVLSLFDEEEDKMEDQNIIQAPQK	83.9833	-1	-1
	99	Oxidation(M)@13	missed K-M@12	0.0138137	2835.36	946.123	3	TVLSLFDEEEDKMEDQNIIQAPQK	69.9833	-1	-1
	99			-0.00138714	1869.86	935.939	2	VQSTADIFGDEEGDLFK	75.9	-1	-1
	99			-0.00337189	1447.7	724.861	2	VYDEEVEEPVLK	34.8667	-1	-1
13	52.09	Q9NTJ3	SMC4	Structural maintenance of chromosomes protein 4 OS=Homo sapiens OX=9606 GN=SMC4 PE=1 SV=2	147.182	29	36	22.9
	Conf	Modifications	Cleavages	dMass	Prec MW	Theor m/z	Theor z	Sequence	Time	PrecursorSignal	PrecursorElution
	96.11	Oxidation(M)@17		0.00257921	2613.31	872.111	3	SLEEILNSIPPPPPPAMTNEAGAPR	85.0833	-1	-1
	96.19			0.00123364	1029.54	515.774	2	LGDLGAIDEK	21.8667	-1	-1
	97.87			-0.00167509	1014.53	508.272	2	QAFYFALR	49.3833	-1	-1
	97.87			0.000133369	1890.84	631.289	3	TESPATAAETASEELDNR	44.35	-1	-1
	98.06			-0.000672117	1178.52	590.269	2	MESQLQNDSK	3.1833	-1	-1
	98.68	Oxidation(M)@1		0.00847797	1654.8	828.401	2	MDVAQSELDIYLSR	62.0833	-1	-1
	98.94			0.000744551	1369.71	685.862	2	ELEANVLATAPDK	34.15	-1	-1
	99			0.00523587	1430.71	716.357	2	DTLVADNLDQATR	34.0167	-1	-1
	99			-0.000579512	1144.63	573.324	2	EALIAASETLK	28.7667	-1	-1
	99			-0.000955286	1144.63	573.324	2	EALIAASETLK	28.1833	-1	-1
	99			-0.00183942	2002.89	1002.45	2	EGDDYEVIPNSNFYVSR	64.6	-1	-1
	99			0.00326376	1369.71	685.862	2	ELEANVLATAPDK	33.55	-1	-1
	99			-0.000891885	1461.75	731.88	2	FTQLDLEDVQVR	57.3333	-1	-1
	99		missed K-E@4	0.00159649	2472.18	825.068	3	IIDKEGDDYEVIPNSNFYVSR	60.15	-1	-1
	99			0.0472705	1029.58	515.774	2	LGDLGAIDEK	22	-1	-1
	99			0.000211222	1603.85	802.93	2	LIEQEEYLNVQVK	48.5833	-1	-1
	99			0.000272491	1603.85	802.93	2	LIEQEEYLNVQVK	47.9833	-1	-1
	99			0.00430583	1148.61	575.311	2	LLEENVSAFK	32.55	-1	-1
	99			-0.00558202	1638.79	820.403	2	MDVAQSELDIYLSR	70.85	-1	-1
	99			0.00224595	1638.79	820.403	2	MDVAQSELDIYLSR	71.45	-1	-1
	99			-0.000616186	1415.67	708.843	2	MTEIQTPENTPR	15.25	-1	-1
	99	Oxidation(M)@1		0.00116743	1431.67	716.84	2	MTEIQTPENTPR	9.5167	-1	-1
	99			0.00171798	1653.87	827.942	2	NPDSITNQIALLEAR	66.45	-1	-1
	99			0.00159671	1542.75	772.384	2	NTNAAEESLPEIQK	24.2333	-1	-1
	99		cleaved A-N@N-term	0.0103636	927.513	464.759	2	NVLATAPDK	4.1667	-1	-1
	99	Carbamidomethyl(C)@5		0.000951365	1234.59	618.3	2	QLDECASAITK	10.9333	-1	-1
	99			0.00155463	1374.75	688.383	2	QNIGVATFIGLDK	64.6667	-1	-1
	99			-0.000910779	2597.31	866.779	3	SLEEILNSIPPPPPPAMTNEAGAPR	94.8833	-1	-1
	99			5.46868e-05	1261.63	631.82	2	SNNIINETTTR	9.1667	-1	-1
	99			-0.00244716	1890.84	946.429	2	TESPATAAETASEELDNR	44.55	-1	-1
	99			-0.0048923	1890.84	946.429	2	TESPATAAETASEELDNR	43.9333	-1	-1
	99			-0.00337462	1307.68	654.849	2	VIQENEHALQK	3.4667	-1	-1
	99			0.00431354	1027.6	514.803	2	VLDAIIQEK	26.7	-1	-1
	99			-0.00305864	2090.06	697.697	3	VVTLQGQIIEQSGTMTGGGSK	49.5	-1	-1
	99	Deamidated(Q)@11		0.0207953	2091.07	698.025	3	VVTLQGQIIEQSGTMTGGGSK	49.9833	-1	-1
	99	Oxidation(M)@15		-0.00265183	2106.06	703.028	3	VVTLQGQIIEQSGTMTGGGSK	37.1	-1	-1
14	51.32	P11586	MTHFD1	C-1-tetrahydrofolate synthase, cytoplasmic OS=Homo sapiens OX=9606 GN=MTHFD1 PE=1 SV=3	101.559	29	41	39.04
	Conf	Modifications	Cleavages	dMass	Prec MW	Theor m/z	Theor z	Sequence	Time	PrecursorSignal	PrecursorElution
	95.4			-0.000471006	1168.7	585.356	2	GVPTGFILPIR	67.2667	-1	-1
	95.42	Carbamidomethyl(C)@9		-0.00360443	1334.64	668.331	2	QGFGNLPICMAK	51.4	-1	-1
	96.49			0.00331925	1485.75	743.88	2	LDIDPETITWQR	65.6	-1	-1
	97.5	Deamidated(N)@12		0.0268992	1504.72	753.352	2	TDPTTLTDEEINR	28.8667	-1	-1
	97.63	Carbamidomethyl(C)@20		0.0116642	2577.29	645.328	4	IVGAPMHDLLLWNNATVTTCHSK	62.25	-1	-1
	97.65			-0.000603233	829.454	415.735	2	AAEEIGIK	6.3333	-1	-1
	97.93			0.000507002	1158.6	580.309	2	QPSQGPTFGIK	15.35	-1	-1
	97.97			-0.000679203	899.543	450.779	2	VLLSALER	28.3167	-1	-1
	98.01			0.00255254	1531.82	511.613	3	MHGGGPTVTAGLPLPK	33.1333	-1	-1
	98.27			-0.0002477	1056.58	529.298	2	ITIGQAPTEK	9.9167	-1	-1
	98.52	Oxidation(M)@20	missed K-G@1	0.0101945	2116.12	706.377	3	KGEPVSAEDLGVSGALTVLMK	66.3833	-1	-1
	98.53	Deamidated(N)@7	cleaved M-A@N-term	-0.000185954	912.491	457.253	2	APAEILNGK	8.25	-1	-1
	98.54	Oxidation(M)@20		-0.00279149	2238.08	747.037	3	LVGPEGFVVTEAGFGADIGMEK	88.0167	-1	-1
	98.65			-0.00441524	1807.9	904.962	2	EIGLLSEEVELYGETK	77.95	-1	-1
	98.97			-0.000775698	1810.91	604.644	3	IYGADDIELLPEAQHK	53.6	-1	-1
	99			-0.000429376	1650.86	826.438	2	AAQAPSSFQLLYDLK	73.5	-1	-1
	99			0.000402426	1447.76	724.885	2	AYIQENLELVEK	46.9667	-1	-1
	99			0.000722955	1447.76	724.885	2	AYIQENLELVEK	47.55	-1	-1
	99			0.00163797	1447.76	724.885	2	AYIQENLELVEK	46.3833	-1	-1
	99			0.000139201	1179.58	590.796	2	DDSNLYINVK	30.75	-1	-1
	99			-0.000958776	972.466	487.241	2	EHGAFDAVK	3.7167	-1	-1
	99			-0.00282833	1807.91	904.962	2	EIGLLSEEVELYGETK	78.5333	-1	-1
	99			0.00139579	1807.91	904.962	2	EIGLLSEEVELYGETK	79.6333	-1	-1
	99			0.995756	1808.9	904.962	2	EIGLLSEEVELYGETK	78.9	-1	-1
	99			0.995756	1808.9	904.962	2	EIGLLSEEVELYGETK	79.5	-1	-1
	99			0.000427018	1168.7	585.356	2	GVPTGFILPIR	67.85	-1	-1
	99		cleaved N-I@N-term	-0.00348361	1252.65	627.333	2	IAHGNSSIIADR	4.15	-1	-1
	99			-0.0011304	1230.62	616.32	2	IFHELTQTDK	8.35	-1	-1
	99			0.00125189	1810.91	604.644	3	IYGADDIELLPEAQHK	54.2	-1	-1
	99			0.0078243	1810.92	906.462	2	IYGADDIELLPEAQHK	53.75	-1	-1
	99	Oxidation(M)@20	missed K-G@1	0.0011888	2116.11	706.377	3	KGEPVSAEDLGVSGALTVLMK	67	-1	-1
	99			0.00368583	1485.75	743.88	2	LDIDPETITWQR	66.2	-1	-1
	99			-0.000242712	1490.83	746.423	2	MFGIPVVVAVNAFK	96.6667	-1	-1
	99	Oxidation(M)@1		-0.000614661	1506.83	754.421	2	MFGIPVVVAVNAFK	89.1333	-1	-1
	99	Gln->pyro-Glu@N-term		-0.00101025	1141.58	571.796	2	QPSQGPTFGIK	40.9167	-1	-1
	99	Oxidation(M)@23	missed K-G@10	-0.00691666	2708.36	678.1	4	TAHLDEEVNKGDILVVATGQPEMVK	49.7667	-1	-1
	99			0.00414868	1377.67	689.838	2	TDTESELDLISR	42.1167	-1	-1
	99			-0.000823039	1198.62	600.317	2	TPVPSDIDISR	29.4667	-1	-1
	99			-0.000574414	1164.57	583.29	2	VVGDVAYDEAK	11.4167	-1	-1
	99			0.00035245	1629.9	815.956	2	YVVVTGITPTPLGEGK	56.85	-1	-1
	99			1.00311	1630.9	815.956	2	YVVVTGITPTPLGEGK	56.25	-1	-1
15	49.52	O95347	SMC2	Structural maintenance of chromosomes protein 2 OS=Homo sapiens OX=9606 GN=SMC2 PE=1 SV=2	135.656	25	28	25.73
	Conf	Modifications	Cleavages	dMass	Prec MW	Theor m/z	Theor z	Sequence	Time	PrecursorSignal	PrecursorElution
	95.19			-0.00369001	1513.82	757.919	2	TILEEEITPTIQK	49.6167	-1	-1
	96.28		missed K-E@7	0.0016225	1736.85	579.956	3	LNYEENKEESLLEK	24.7667	-1	-1
	96.93			0.00288452	1522.72	762.367	2	HLFGQPNSAYDFK	32.1667	-1	-1
	97.3			-0.00129394	1241.66	621.838	2	QQLEAVNEAIK	18.8	-1	-1
	97.41			0.000872379	1071.58	536.798	2	ALEEELAGLK	38.3833	-1	-1
	97.64			0.000830516	1180.52	591.265	2	DYDWINAER	41.1833	-1	-1
	97.71			4.27764e-05	1184.63	593.322	2	NQALNIAWQK	28.7333	-1	-1
	98.08	Oxidation(M)@3		0.00154769	1398.66	700.337	2	EGMFNNANVLFK	41.65	-1	-1
	99			0.000254949	1261.6	631.806	2	AMNVLTEAEER	26	-1	-1
	99	Oxidation(M)@2		0.000625483	1277.59	639.803	2	AMNVLTEAEER	14.85	-1	-1
	99			0.000974734	1532.77	767.391	2	DTSATTALELVAGER	64.75	-1	-1
	99			0.00131802	1049.55	525.783	2	FVDGVSTVAR	16.8	-1	-1
	99			0.00625572	1287.7	644.853	2	ILTTIEDLDQK	39.9667	-1	-1
	99			-0.000200522	1495.76	748.889	2	ITDGLHALQEASNK	20.4667	-1	-1
	99			0.00114346	1495.76	499.595	3	ITDGLHALQEASNK	20.5333	-1	-1
	99		missed K-I@1	0.00297347	1623.86	542.293	3	KITDGLHALQEASNK	21.2667	-1	-1
	99		missed K-K@10	-0.00597508	1331.65	666.836	2	LQEELSENDKK	3.2833	-1	-1
	99			0.000892612	1435.76	718.885	2	LYNVVVDTEVTGK	41.1333	-1	-1
	99			0.00506987	1826.92	609.979	3	QSPLGFEVHDEITVTR	50.6167	-1	-1
	99			-0.002513	1201.59	601.804	2	SLEDALAEAQR	35.6	-1	-1
	99			-9.87479e-06	1653.79	827.903	2	SYESQIEVMAAEVAK	74.15	-1	-1
	99			0.0013518	1146.58	574.296	2	TEEADLLQTK	15.8333	-1	-1
	99			-0.00192095	1513.82	757.919	2	TILEEEITPTIQK	48.4333	-1	-1
	99			0.00143601	1513.83	757.919	2	TILEEEITPTIQK	49.0333	-1	-1
	99			0.000513078	1955.97	652.997	3	TVTLGGDVFDPHGTLSGGAR	51.8667	-1	-1
	99			-0.00801638	2859.54	715.895	4	VAQNLVGPDNVHVALSLVEYKPELQK	78.1333	-1	-1
	99			0.0052047	2198.15	733.722	3	VLNMKPPEILSMIEEAAGTR	97.7	-1	-1
	99	Deamidated(N)@4		0.00574341	1348.68	675.344	2	YLINGVNANNTR	24.8333	-1	-1
16	48.94	P52732	KIF11	Kinesin-like protein KIF11 OS=Homo sapiens OX=9606 GN=KIF11 PE=1 SV=2	119.159	25	35	30.4
	Conf	Modifications	Cleavages	dMass	Prec MW	Theor m/z	Theor z	Sequence	Time	PrecursorSignal	PrecursorElution
	95.04			0.00011772	1627.75	814.88	2	EEYITSALESTEEK	44.25	-1	-1
	95.56			0.000256785	1197.64	599.825	2	LDIPTGTTPQR	23.2333	-1	-1
	95.86			0.00242682	1232.62	617.314	2	ETTIDGEELVK	25.1	-1	-1
	98.25			-0.00119296	1232.61	617.314	2	ETTIDGEELVK	25.6833	-1	-1
	98.44			-0.00611665	2215.04	739.355	3	SPNEEYTWEEDPLAGIIPR	95.7833	-1	-1
	99			-0.00054699	1641.77	821.895	2	AVDQHNAEAQDIFGK	18.45	-1	-1
	99			0.000693184	1641.78	548.266	3	AVDQHNAEAQDIFGK	19.0667	-1	-1
	99			0.00133358	1641.78	548.266	3	AVDQHNAEAQDIFGK	18.4667	-1	-1
	99			-0.00217868	1484.79	743.405	2	EAGNINQSLLTLGR	50.35	-1	-1
	99			0.000293313	1484.8	743.405	2	EAGNINQSLLTLGR	50.95	-1	-1
	99			-0.00113164	1627.75	814.88	2	EEYITSALESTEEK	43.65	-1	-1
	99			-0.00101882	961.471	481.743	2	EQSLAAESK	1.3167	-1	-1
	99	Carbamidomethyl(C)@2		0.00189272	1530.64	766.328	2	FCADSDGFSQELR	39.0333	-1	-1
	99		missed K-D@10	-0.00478975	2256.16	753.062	3	GLEEITVHNKDEVYQILEK	58.6667	-1	-1
	99			0.000918307	1128.58	565.296	2	IGAVEEELNR	16.4	-1	-1
	99			0.000783406	1146.61	574.314	2	LLNTVEETTK	9.8	-1	-1
	99	Carbamidomethyl(C)@3		-0.00190671	1278.63	640.321	2	LNCFLEQDLK	40.15	-1	-1
	99			0.000121879	1469.78	735.899	2	LNLVDLAGSENIGR	64.1333	-1	-1
	99			0.000457396	1209.59	605.801	2	LTDNGTEFSVK	16.7667	-1	-1
	99	Deamidated(N)@4		-0.00119991	1210.57	606.293	2	LTDNGTEFSVK	22.0333	-1	-1
	99			-0.00180476	1669.91	835.964	2	LTVQEEQIVELIEK	84.75	-1	-1
	99			0.000674582	1669.91	557.645	3	LTVQEEQIVELIEK	84.95	-1	-1
	99			7.4767e-05	1669.91	835.964	2	LTVQEEQIVELIEK	85.35	-1	-1
	99			0.0012834	1326.62	664.318	2	NGVYISEENFR	30.6833	-1	-1
	99			-0.0017868	1295.72	648.867	2	NILNKPEVNQK	5.2	-1	-1
	99			-0.00278892	1677.84	839.927	2	NLNSLFNNMEELIK	97.2333	-1	-1
	99			-0.00789854	2215.04	1108.53	2	SPNEEYTWEEDPLAGIIPR	95.95	-1	-1
	99			-0.0152227	2215.03	1108.53	2	SPNEEYTWEEDPLAGIIPR	95.8167	-1	-1
	99			0.00046174	1197.64	599.827	2	SYLYPSTLVR	41.45	-1	-1
	99	Deamidated(N)@13		0.0336625	2830.49	944.494	3	TSIIATISPASLNLEETLSTLEYAHR	100.317	-1	-1
	99		missed K-I@8	-0.000934683	1446.76	724.386	2	TSLTVADKIEDQK	15.1667	-1	-1
	99			-0.000571301	1268.77	635.392	2	TVLQELINVLK	97.6333	-1	-1
	99			0.000748997	1843.87	922.944	2	TVYFSEQWVSSLNER	73.15	-1	-1
	99			0.00805669	1843.88	922.944	2	TVYFSEQWVSSLNER	73.75	-1	-1
	99	Carbamidomethyl(C)@15	missed K-N@9	0.00257812	1982.91	661.977	3	VTELFMDNKNELDQCK	36.7833	-1	-1
17	48.35	Q7KZF4	SND1	Staphylococcal nuclease domain-containing protein 1 OS=Homo sapiens OX=9606 GN=SND1 PE=1 SV=1	101.997	31	51	37.36
	Conf	Modifications	Cleavages	dMass	Prec MW	Theor m/z	Theor z	Sequence	Time	PrecursorSignal	PrecursorElution
	95.21			0.000898102	1070.48	536.248	2	FVDGEWYR	32.5667	-1	-1
	95.62			0.000296393	1047.59	524.801	2	QFLPFLQR	59.7833	-1	-1
	96.97	Carbamidomethyl(C)@2		-9.03373	1907.99	959.519	2	TCATVTIGGINIAEALVSK	100.65	-1	-1
	97.74	Cation:Na(D)@10		-0.00474277	1355.63	678.824	2	DYVAPTANLDQK	23.9167	-1	-1
	98.25	Deamidated(Q)@15		0.0178211	2565.26	856.087	3	VLPAQATEYAFAFIQVPQDDDAR	99.4833	-1	-1
	98.7	Oxidation(M)@9		-0.000465702	1308.58	655.295	2	EVEVEVESMDK	9.7167	-1	-1
	98.97			-0.0012054	2305.15	1153.58	2	NLPGLVQEGEPFSEEATLFTK	93.9333	-1	-1
	99			0.000395908	1244.5	623.255	2	ADDADEFGYSR	15.2833	-1	-1
	99			3.53739e-05	1244.49	623.255	2	ADDADEFGYSR	15.8667	-1	-1
	99	Carbamidomethyl(C)@1		-0.00768932	1368.64	685.332	2	CVDWSIAVYTR	59.0667	-1	-1
	99			-0.000320404	1958.95	653.992	3	DTNGENIAESLVAEGLATR	89.7833	-1	-1
	99			-0.000865451	1958.95	980.485	2	DTNGENIAESLVAEGLATR	90.2833	-1	-1
	99			-0.00118551	1958.95	653.992	3	DTNGENIAESLVAEGLATR	90.3833	-1	-1
	99			0.00144462	1958.96	980.485	2	DTNGENIAESLVAEGLATR	89.6833	-1	-1
	99	Deamidated(N)@6		-0.00371849	1959.93	654.32	3	DTNGENIAESLVAEGLATR	95.6167	-1	-1
	99	Deamidated(N)@6		-0.00531563	1959.93	980.977	2	DTNGENIAESLVAEGLATR	95.2	-1	-1
	99	Deamidated(N)@6		0.00217817	1959.94	980.977	2	DTNGENIAESLVAEGLATR	95.8	-1	-1
	99			-0.0021395	1400.63	701.325	2	DTPDEPWAFPAR	55.4833	-1	-1
	99			-1.50253e-05	1400.64	701.325	2	DTPDEPWAFPAR	56.0833	-1	-1
	99			-0.000551179	1333.65	667.833	2	DYVAPTANLDQK	24.1833	-1	-1
	99			-0.00111846	1647.73	824.87	2	EADGSETPEPFAAEAK	25.1167	-1	-1
	99			-0.000444193	1292.58	647.298	2	EVEVEVESMDK	22.7333	-1	-1
	99			-0.00176288	1292.58	647.298	2	EVEVEVESMDK	23.3333	-1	-1
	99	Oxidation(M)@9		-0.00110104	1308.57	655.295	2	EVEVEVESMDK	10.6167	-1	-1
	99			0.00068264	1395.69	698.854	2	IHVFYIDYGNR	43.9667	-1	-1
	99			-0.000498466	1148.62	575.317	2	LGTLSPAFSTR	30.3667	-1	-1
	99			-0.000432575	1782.91	595.312	3	LRPLYDIPYMFEAR	78.1833	-1	-1
	99	Oxidation(M)@1; Carbamidomethyl(C)@6		0.000616599	1233.66	617.836	2	MVLSGCAIIVR	34.2333	-1	-1
	99			-0.000548478	1708.82	855.416	2	NDIASHPPVEGSYAPR	18.6667	-1	-1
	99			0.00113001	1708.82	570.613	3	NDIASHPPVEGSYAPR	18.45	-1	-1
	99			-0.00218678	2305.15	769.39	3	NLPGLVQEGEPFSEEATLFTK	94.5	-1	-1
	99			0.000314434	2305.15	1153.58	2	NLPGLVQEGEPFSEEATLFTK	94.5333	-1	-1
	99		cleaved R-P@N-term	-0.000246886	1558.76	780.389	2	PASPATETVPAFSER	32.0333	-1	-1
	99		cleaved R-P@N-term	0.00227049	1558.77	780.389	2	PASPATETVPAFSER	31.45	-1	-1
	99			-0.000923413	1428.69	715.352	2	SEAVVEYVFSGSR	51.7833	-1	-1
	99			0.000472512	1017.53	509.774	2	SLLSAEEAAK	11.9667	-1	-1
	99			-0.000861785	1460.69	731.352	2	SSHYDELLAAEAR	24.25	-1	-1
	99			-0.00144432	1460.69	731.352	2	SSHYDELLAAEAR	24.8333	-1	-1
	99			-0.00089539	1464.75	733.38	2	VITEYLNAQESAK	29.8333	-1	-1
	99			0.00141104	1464.75	733.38	2	VITEYLNAQESAK	30.4167	-1	-1
	99			0.00270123	2564.26	855.759	3	VLPAQATEYAFAFIQVPQDDDAR	98.6167	-1	-1
	99			0.00422533	2564.26	1283.13	2	VLPAQATEYAFAFIQVPQDDDAR	98.7333	-1	-1
	99			0.000560436	1398.79	700.403	2	VMQVLNADAIVVK	54.4167	-1	-1
	99			0.00554571	1398.8	700.403	2	VMQVLNADAIVVK	55	-1	-1
	99	Oxidation(M)@2		0.000737271	1414.79	708.4	2	VMQVLNADAIVVK	42.0667	-1	-1
	99	Oxidation(M)@2		0.00132235	1414.79	708.4	2	VMQVLNADAIVVK	41.4833	-1	-1
	99			0.0011574	2618.33	873.785	3	VNVTVDYIRPASPATETVPAFSER	64.6333	-1	-1
	99			-0.00534118	2440.16	814.395	3	VWAHYEEQPVEEVMPVLEEK	70.9	-1	-1
	99			-0.00685779	2440.16	814.395	3	VWAHYEEQPVEEVMPVLEEK	70.3167	-1	-1
	99	Oxidation(M)@14		-0.00564929	2456.15	819.726	3	VWAHYEEQPVEEVMPVLEEK	55.8333	-1	-1
	99	Oxidation(M)@14		0.00072314	2456.16	819.726	3	VWAHYEEQPVEEVMPVLEEK	56.4333	-1	-1
18	47.96	A5YKK6	CNOT1	CCR4-NOT transcription complex subunit 1 OS=Homo sapiens OX=9606 GN=CNOT1 PE=1 SV=2	266.939	21	26	11.45
	Conf	Modifications	Cleavages	dMass	Prec MW	Theor m/z	Theor z	Sequence	Time	PrecursorSignal	PrecursorElution
	95.71			0.0023685	2512.27	838.429	3	DVPPSINTTNIDTLLVATDQTER	94.7167	-1	-1
	96.25	Carbamidomethyl(C)@1		0.00014849	1497.83	749.921	2	CPVVLAPLLYPEK	70.4167	-1	-1
	96.96			0.00183634	1013.58	507.795	2	ILDVAQDLK	33.05	-1	-1
	97.46			-0.0023333	1608.83	805.422	2	GNAPEGLPQLMEVVR	70.05	-1	-1
	98.07			-0.00191706	1317.73	659.872	2	YNVEAVELLIR	72.45	-1	-1
	98.33			0.000764651	977.519	489.766	2	LATEFELR	29.0333	-1	-1
	98.5			0.000107089	1485.64	743.826	2	EIDDEANSYFQR	35.6	-1	-1
	98.88			0.00411	1764.02	589.012	3	NLALDINELKPGNLLK	75.6167	-1	-1
	99			0.00118913	1111.66	556.837	2	DAIAALGLLQK	66.55	-1	-1
	99			-0.00143054	2512.26	838.429	3	DVPPSINTTNIDTLLVATDQTER	93.5167	-1	-1
	99			-0.00276477	2512.26	838.429	3	DVPPSINTTNIDTLLVATDQTER	94.1167	-1	-1
	99			-0.000166299	1485.64	743.826	2	EIDDEANSYFQR	34.9833	-1	-1
	99			-0.0015588	1344.73	673.373	2	EPLLMSISTNLK	63.85	-1	-1
	99			0.000615232	1702.83	852.423	2	EVTYELDHPGFQIR	47.3333	-1	-1
	99			0.000620388	1608.83	805.422	2	GNAPEGLPQLMEVVR	70.65	-1	-1
	99			0.00151774	1589.88	795.948	2	GQQELLYVVPFVAK	80.0333	-1	-1
	99			0.00210434	1294.68	648.346	2	IVEPPENIQEK	16.7333	-1	-1
	99			-0.000323546	1262.65	632.333	2	LAEVGQYEQVK	17.7333	-1	-1
	99			-0.00389854	1604.81	803.415	2	LGTSGLNQPTFQQSK	25.5	-1	-1
	99			-0.000771559	1140.62	571.316	2	LPDPFTPNLK	49.4833	-1	-1
	99			0.000708192	1318.64	660.326	2	MYYFGIAALDR	72.2	-1	-1
	99			1.12064e-05	1157.67	579.84	2	SLDLIESLLR	91.2333	-1	-1
	99			0.00125331	1113.68	557.845	2	SLLEVVVLSR	64.8667	-1	-1
	99			-0.000761034	1133.61	567.811	2	SPVTFLSDLR	56.9333	-1	-1
	99			-0.000929415	1133.61	567.811	2	SPVTFLSDLR	57.6	-1	-1
	99			0.00404843	2580.29	861.101	3	THSGLTDGIPLQSISAPGSGIWSDGK	76.05	-1	-1
19	47.74	P09874	PARP1	Poly [ADP-ribose] polymerase 1 OS=Homo sapiens OX=9606 GN=PARP1 PE=1 SV=4	113.084	24	36	24.95
	Conf	Modifications	Cleavages	dMass	Prec MW	Theor m/z	Theor z	Sequence	Time	PrecursorSignal	PrecursorElution
	95.21			0.00151672	1623.8	812.907	2	VVSEDFLQDVSASTK	55.9667	-1	-1
	95.94	Deamidated(Q)@11	missed K-F@1; missed K-K@17	-0.0503636	2172.01	725.028	3	KFYPLEIDYGQDEEAVKK	44.7667	-1	-1
	96.51			0.00605048	1576.8	789.405	2	IAPPEAPVTGYMFGK	61.6333	-1	-1
	97.56			0.00279776	1360.8	681.406	2	VFSATLGLVDIVK	79.8333	-1	-1
	97.64			-0.0246072	1129.52	565.781	2	GIYFADMVSK	47.65	-1	-1
	97.67			0.00195654	1129.55	565.781	2	GIYFADMVSK	47.1167	-1	-1
	98.31		missed K-D@8	0.000788969	1824.8	609.274	3	GGSDDSSKDPIDVNYEK	15.7833	-1	-1
	98.5			-0.00199798	828.468	415.243	2	LTVNPGTK	3.8167	-1	-1
	98.95			0.0044551	1498.71	750.36	2	HPDVEVDGFSELR	38.4167	-1	-1
	98.99			0.00055869	1065.58	533.798	2	AEPVEVVAPR	15.7167	-1	-1
	98.99	Oxidation(M)@2		-0.00244128	1353.65	677.832	2	AMVEYEIDLQK	34.9667	-1	-1
	99			-0.00177151	1337.65	669.834	2	AMVEYEIDLQK	44.5333	-1	-1
	99			-0.0025106	1213.64	607.83	2	AQNDLIWNIK	45.9	-1	-1
	99			0.000552882	1914.89	958.452	2	FYPLEIDYGQDEEAVK	70.3	-1	-1
	99			0.00173905	1079.55	540.782	2	GFSLLATEDK	33.8	-1	-1
	99			-0.000364407	1987.96	663.661	3	GGAAVDPDSGLEHSAHVLEK	25.4	-1	-1
	99		missed K-D@8	0.000503871	1824.8	609.274	3	GGSDDSSKDPIDVNYEK	15.1833	-1	-1
	99		missed K-D@8	0.000655157	1824.8	913.408	2	GGSDDSSKDPIDVNYEK	15.7333	-1	-1
	99			0.000635485	1498.71	750.36	2	HPDVEVDGFSELR	39.0167	-1	-1
	99			0.00103317	1498.71	500.576	3	HPDVEVDGFSELR	38.9333	-1	-1
	99		missed K-F@1	0.000436216	2042.98	682.002	3	KFYPLEIDYGQDEEAVK	56.5667	-1	-1
	99		missed K-G@1	0.000205582	1359.65	680.833	2	KGDEVDGVDEVAK	7.4833	-1	-1
	99		missed K-L@1	-0.000726583	956.565	479.29	2	KLTVNPGTK	1.8	-1	-1
	99			-0.000467792	1493.82	747.917	2	KPPLLNNADSVQAK	9.1167	-1	-1
	99			0.000759809	1493.82	498.947	3	KPPLLNNADSVQAK	9.0833	-1	-1
	99		missed K-E@8	-0.000448701	1371.7	686.857	2	LQLLEDDKENR	11.6	-1	-1
	99		missed K-E@8	-4.60251e-05	1371.7	458.24	3	LQLLEDDKENR	11.6	-1	-1
	99			-0.00204554	1453.67	727.846	2	MAIMVQSPMFDGK	59.25	-1	-1
	99	Oxidation(M)@4		-0.00247552	1469.67	735.843	2	MAIMVQSPMFDGK	51.65	-1	-1
	99			-0.00899512	2201.07	734.699	3	NTHATTHNAYDLEVIDIFK	60.7167	-1	-1
	99			-0.00116659	1398.71	700.362	2	QQVPSGESAILDR	25.6667	-1	-1
	99			-0.00167229	1398.71	700.362	2	QQVPSGESAILDR	25.0833	-1	-1
	99			0.00047344	1360.8	681.406	2	VFSATLGLVDIVK	79.4	-1	-1
	99			0.000565266	1360.8	681.406	2	VFSATLGLVDIVK	79.4833	-1	-1
	99			0.00145	1360.8	681.406	2	VFSATLGLVDIVK	78.9	-1	-1
	99			-0.000526794	1623.8	812.907	2	VVSEDFLQDVSASTK	56.5667	-1	-1
20	47.43	A6NMQ1	POLA1	DNA polymerase OS=Homo sapiens OX=9606 GN=POLA1 PE=1 SV=1	166.457	25	33	23.64
	Conf	Modifications	Cleavages	dMass	Prec MW	Theor m/z	Theor z	Sequence	Time	PrecursorSignal	PrecursorElution
	96.14			-0.00108526	873.454	437.735	2	VEVAATER	3.3667	-1	-1
	96.15			0.00369473	2791.36	931.46	3	VTEDGEQEQIPELPDPSLEMGILPR	98.55	-1	-1
	96.5	Deamidated(N)@10		-0.00325924	2399.26	800.76	3	LIEIGENVLNGSVPVSQFEINK	96.3833	-1	-1
	98.14			-0.00283336	1483.84	495.622	3	FYAKPLAALVTYK	50.7833	-1	-1
	98.54	Deamidated(Q)@19	missed K-Y@2	0.0158117	2749.2	917.401	3	YKYEVEDFTGVYEEVDEEQYSK	73.45	-1	-1
	98.85	Carbamidomethyl(C)@7		0.000489389	1357.62	679.818	2	YIFDAECALEK	51.6167	-1	-1
	99			0.000763088	1173.64	587.827	2	AAYAGGLVLDPK	34.0333	-1	-1
	99			-0.00161871	1404.76	703.388	2	ASPLTFTVQLSNK	52.8833	-1	-1
	99			0.00549566	1748.87	875.442	2	DTGNFVIGQILSDQSR	81.0667	-1	-1
	99			1.12824e-05	1748.87	583.964	3	DTGNFVIGQILSDQSR	80.5833	-1	-1
	99			2.50837e-06	1748.87	875.442	2	DTGNFVIGQILSDQSR	80.4833	-1	-1
	99			0.00103838	1966.82	984.416	2	EIFDDDLEDDALDADEK	70.0167	-1	-1
	99		missed K-Q@9	-0.00275056	1731.78	866.897	2	ESEPAEEVKQEADSGK	8.45	-1	-1
	99			-0.00122079	1548.64	775.329	2	LGDEDEEIDGDTNK	12.2167	-1	-1
	99			0.0064814	1548.65	775.329	2	LGDEDEEIDGDTNK	11	-1	-1
	99			2.00398	1550.65	775.329	2	LGDEDEEIDGDTNK	11.6167	-1	-1
	99			-0.000626091	2398.27	800.432	3	LIEIGENVLNGSVPVSQFEINK	95.15	-1	-1
	99			-0.000743072	2398.27	1200.14	2	LIEIGENVLNGSVPVSQFEINK	94.6333	-1	-1
	99			0.000955554	1064.53	533.27	2	NTAEQFLSR	16.3	-1	-1
	99		cleaved K-P@N-term	0.000512404	974.581	488.297	2	PLAALVTYK	29.45	-1	-1
	99			0.00155538	2585.33	862.782	3	QDNLTIDTQYYLAQQIHPVVAR	75.75	-1	-1
	99			0.0010507	1842.95	922.481	2	QQDLNPDLILQYDIR	81.85	-1	-1
	99			0.00242569	1842.95	615.323	3	QQDLNPDLILQYDIR	81.9	-1	-1
	99	Gln->pyro-Glu@N-term		0.00045475	1825.92	913.968	2	QQDLNPDLILQYDIR	99.5833	-1	-1
	99			-0.000522597	2024.03	675.685	3	SIGASPNPFSVHTATAVPSGK	38.8333	-1	-1
	99	Deamidated(N)@6; Carbamidomethyl(C)@12		0.0243484	1556.79	779.39	2	SPQLLNQPVSWCK	46.6333	-1	-1
	99	Carbamidomethyl(C)@6	cleaved P-V@N-term	-0.00187492	2352.03	785.017	3	VHGDDCEIGASALSDSGSFVSSR	47.65	-1	-1
	99	Carbamidomethyl(C)@6	cleaved P-V@N-term	-0.011454	2352.02	785.017	3	VHGDDCEIGASALSDSGSFVSSR	47.05	-1	-1
	99	Deamidated(N)@10	missed K-D@6	0.0181503	2845.33	712.336	4	VHHYHKDEENDALLGGPAQLTDEEK	23.7833	-1	-1
	99	Deamidated(N)@10	missed K-D@6	0.0189283	2845.33	712.336	4	VHHYHKDEENDALLGGPAQLTDEEK	23.2	-1	-1
	99			0.00241768	1825.91	913.962	2	YAALVVEPTSDGNYVTK	47.45	-1	-1
	99			0.00206674	1518.74	760.377	2	YSAEMPQLPQDLK	52.55	-1	-1
	99	Oxidation(M)@5		0.00114678	1534.73	768.374	2	YSAEMPQLPQDLK	35.7667	-1	-1
21	47.15	Q08211	DHX9	ATP-dependent RNA helicase A OS=Homo sapiens OX=9606 GN=DHX9 PE=1 SV=4	140.958	26	29	23.15
	Conf	Modifications	Cleavages	dMass	Prec MW	Theor m/z	Theor z	Sequence	Time	PrecursorSignal	PrecursorElution
	95.28	Carbamidomethyl(C)@7		0.00110853	1157.53	579.774	2	NFLYAWCGK	48.75	-1	-1
	96.41			0.000310001	1048.52	525.268	2	LSMSQLNEK	12.7667	-1	-1
	98.07	Gln->pyro-Glu@N-term		0.000415759	1561.81	781.912	2	QPAIISQLDPVNER	84.55	-1	-1
	99	Carbamidomethyl(C)@4		-0.00251532	1356.68	679.348	2	AAECNIVVTQPR	14.5833	-1	-1
	99			-0.000668143	1259.68	630.847	2	AAMEALVVEVTK	51.6667	-1	-1
	99	Oxidation(M)@3		0.000725916	1275.68	638.844	2	AAMEALVVEVTK	28.05	-1	-1
	99			-0.00101648	1970.05	657.69	3	AIEPPPLDAVIEAEHTLR	78.3333	-1	-1
	99			-0.000498049	1416.8	709.406	2	DINTDFLLVVLR	103.25	-1	-1
	99			0.000145244	1740.85	871.434	2	ELDALDANDELTPLGR	67.0333	-1	-1
	99			0.000962049	1740.85	871.434	2	ELDALDANDELTPLGR	66.45	-1	-1
	99			-0.00117983	1502.78	501.935	3	GISHVIVDEIHER	23.4333	-1	-1
	99			-0.000678445	1731	866.508	2	GMTLVTPLQLLLFASK	105.833	-1	-1
	99	Oxidation(M)@2		-0.00444888	1746.99	874.505	2	GMTLVTPLQLLLFASK	103.2	-1	-1
	99			0.000116406	930.514	466.264	2	ISAVSVAER	8.85	-1	-1
	99	Carbamidomethyl(C)@6		0.00137858	1287.7	644.856	2	LAAQSCALSLVR	37.0333	-1	-1
	99			0.0011491	1002.59	502.3	2	LGGIGQFLAK	43.0333	-1	-1
	99	Deamidated(Q)@2; Carbamidomethyl(C)@10		0.0180564	1639.85	547.619	3	LQISHEAAACITGLR	37.7333	-1	-1
	99			-0.00229743	2485.19	829.404	3	NELMYQLEQDHDLQAILQER	86.55	-1	-1
	99			0.00523091	2485.2	829.404	3	NELMYQLEQDHDLQAILQER	87.15	-1	-1
	99		cleaved R-P@N-term	-0.0052925	1386.72	694.372	2	PSAAGINLMIGSTR	47.1	-1	-1
	99			-0.000475908	1776.94	593.321	3	QLYHLGVVEAYSGLTK	55.2	-1	-1
	99			0.00021686	1578.84	790.426	2	QPAIISQLDPVNER	51.05	-1	-1
	99	Carbamidomethyl(C)@5		-0.000699646	1485.62	743.819	2	SSVNCPFSSQDMK	18.9167	-1	-1
	99	Carbamidomethyl(C)@5; Oxidation(M)@12		-0.00185396	1501.62	751.816	2	SSVNCPFSSQDMK	9.4833	-1	-1
	99			-0.00157919	1220.71	407.912	3	TPLHEIALSIK	32.3167	-1	-1
	99			-0.0045232	2049.01	1025.52	2	TTQVPQFILDDFIQNDR	95.8	-1	-1
	99			0.000781823	1713.89	857.954	2	VQSDGQIVLVDDWIK	76.5667	-1	-1
	99			-0.000395024	1316.64	659.329	2	YPSPFFVFGEK	75.5	-1	-1
	99			-0.000437307	1316.64	659.329	2	YPSPFFVFGEK	76.0833	-1	-1
22	45.23	P27694	RPA1	Replication protein A 70 kDa DNA-binding subunit OS=Homo sapiens OX=9606 GN=RPA1 PE=1 SV=2	68.138	34	64	44.32
	Conf	Modifications	Cleavages	dMass	Prec MW	Theor m/z	Theor z	Sequence	Time	PrecursorSignal	PrecursorElution
	95.1	Deamidated(N)@8; Deamidated(Q)@15	cleaved R-P@C-term	0.017781	2914.46	972.489	3	IGNPVPYNEGLGQPQVAPPAPAASPAASSR	63.4667	-1	-1
	96.64			0.00194448	2006.96	1004.49	2	GWFDAEGQALDGVSISDLK	93.5	-1	-1
	96.82			-0.00267911	2204.16	735.727	3	SLSVLSSSTIIANPDIPEAYK	82.0667	-1	-1
	97.49	Oxidation(M)@13	cleaved M-V@N-term	0.00259285	1530.81	511.276	3	VGQLSEGAIAAIMQK	41.75	-1	-1
	98.5			0.00236778	2006.96	1004.49	2	GWFDAEGQALDGVSISDLK	94.1	-1	-1
	98.61			-0.000949312	2544.25	637.07	4	SENLGQGDKPDYFSSVATVVYLR	76.5167	-1	-1
	99			-0.00112971	1121.53	561.775	2	ATAFNEQVDK	7.05	-1	-1
	99		missed K-F@10	-0.00320994	2209.14	737.388	3	ATAFNEQVDKFFPLIEVNK	88.2	-1	-1
	99			-0.000949152	1392.71	697.361	2	ATVMDVKPVDYR	23.8167	-1	-1
	99	Oxidation(M)@4		-0.000205102	1408.7	705.358	2	ATVMDVKPVDYR	11.7	-1	-1
	99	Carbamidomethyl(C)@1		0.00110443	1156.49	579.25	2	CDTEFPNFK	28.6667	-1	-1
	99		missed K-N@2	-0.000349835	2084.95	695.992	3	DKNEQAFEEVFQNANFR	69.1167	-1	-1
	99		missed K-N@2	-0.00110923	2084.95	1043.48	2	DKNEQAFEEVFQNANFR	68.85	-1	-1
	99		missed K-N@2	-0.00436191	2084.95	1043.48	2	DKNEQAFEEVFQNANFR	68.25	-1	-1
	99	Carbamidomethyl(C)@10		0.000208248	1231.65	616.831	2	DSLVDIIGICK	75.2	-1	-1
	99	Carbamidomethyl(C)@10		0.00118481	1231.65	616.831	2	DSLVDIIGICK	74.6	-1	-1
	99		cleaved A-G@N-term	-0.00439966	1342.64	672.331	2	GPSLSHTSGGTQSK	2.9167	-1	-1
	99			-0.00116926	2006.96	1004.49	2	GWFDAEGQALDGVSISDLK	95.3167	-1	-1
	99			0.00165067	2006.96	1004.49	2	GWFDAEGQALDGVSISDLK	91.5667	-1	-1
	99			0.00250438	2006.96	1004.49	2	GWFDAEGQALDGVSISDLK	95.9167	-1	-1
	99			0.0101948	2006.97	1004.49	2	GWFDAEGQALDGVSISDLK	94.7167	-1	-1
	99	Carbamidomethyl@N-term		-0.00124336	2063.98	1033	2	GWFDAEGQALDGVSISDLK	95.35	-1	-1
	99	Cation:Na(D)@11		-0.000965885	2028.94	1015.48	2	GWFDAEGQALDGVSISDLK	95.4167	-1	-1
	99		cleaved R-P@C-term	0.000371515	2912.48	971.833	3	IGNPVPYNEGLGQPQVAPPAPAASPAASSR	61.5833	-1	-1
	99	Deamidated(N)@8	cleaved R-P@C-term	0.00512337	2913.47	972.161	3	IGNPVPYNEGLGQPQVAPPAPAASPAASSR	64.05	-1	-1
	99			-0.000697458	1605.82	803.92	2	LFSLELVDESGEIR	80.6333	-1	-1
	99			-0.00184235	1605.82	803.92	2	LFSLELVDESGEIR	78.8667	-1	-1
	99			-0.00193309	1605.82	803.92	2	LFSLELVDESGEIR	81.2333	-1	-1
	99			0.000721119	1605.83	803.92	2	LFSLELVDESGEIR	79.45	-1	-1
	99			0.00133658	1605.83	803.92	2	LFSLELVDESGEIR	80.05	-1	-1
	99	Carbamidomethyl@N-term; Deamidated(Q)@4		0.000483411	1703.86	852.937	2	MVGQLSEGAIAAIMQK	97.5	-1	-1
	99	Oxidation(M)@1		-0.0023963	1661.85	831.931	2	MVGQLSEGAIAAIMQK	65.5667	-1	-1
	99			-0.00165887	1841.83	921.924	2	NEQAFEEVFQNANFR	70.7667	-1	-1
	99			-0.00280755	1841.83	614.952	3	NEQAFEEVFQNANFR	70.6667	-1	-1
	99			0.00964708	1841.84	921.924	2	NEQAFEEVFQNANFR	70.1667	-1	-1
	99		cleaved N-P@N-term	0.00401614	931.469	932.472	1	PDIPEAYK	82.4667	-1	-1
	99		cleaved V-P@N-term	1.00553	1204.66	602.832	2	PIASLTPYQSK	44.6833	-1	-1
	99		cleaved R-P@N-term	-0.00356778	1560.72	781.367	2	PQPQNGSSGMGSTVSK	3.8167	-1	-1
	99	Deamidated(N)@5	cleaved R-P@N-term	-0.00120034	1561.7	781.859	2	PQPQNGSSGMGSTVSK	5.7667	-1	-1
	99	Deamidated(N)@5	cleaved R-P@N-term	-0.00290933	1561.7	781.859	2	PQPQNGSSGMGSTVSK	6.3667	-1	-1
	99	Deamidated(N)@5	cleaved R-P@N-term	-0.00380791	1561.7	781.859	2	PQPQNGSSGMGSTVSK	5.1667	-1	-1
	99	Deamidated(N)@5	cleaved R-P@N-term	0.000138777	1561.7	781.859	2	PQPQNGSSGMGSTVSK	4.5667	-1	-1
	99			-0.00129259	2544.25	849.091	3	SENLGQGDKPDYFSSVATVVYLR	76.5667	-1	-1
	99			-0.0019365	2544.25	849.091	3	SENLGQGDKPDYFSSVATVVYLR	79.4667	-1	-1
	99			-0.0054155	2544.24	849.091	3	SENLGQGDKPDYFSSVATVVYLR	77.1667	-1	-1
	99			0.00763147	2544.26	849.091	3	SENLGQGDKPDYFSSVATVVYLR	77.75	-1	-1
	99	Carbamidomethyl(C)@12	missed K-D@2	-0.012222	1446.76	724.395	2	SKDSLVDIIGICK	51.2	-1	-1
	99	Carbamidomethyl(C)@12	missed K-D@2	-0.028413	1446.75	483.266	3	SKDSLVDIIGICK	51.2667	-1	-1
	99	Carbamidomethyl(C)@12	missed K-D@2	0.0076567	1446.78	483.266	3	SKDSLVDIIGICK	50.6667	-1	-1
	99			-0.00028281	2204.16	1103.09	2	SLSVLSSSTIIANPDIPEAYK	83.25	-1	-1
	99			-0.00222858	2204.16	1103.09	2	SLSVLSSSTIIANPDIPEAYK	82.0667	-1	-1
	99			0.0010795	2204.16	1103.09	2	SLSVLSSSTIIANPDIPEAYK	83.8833	-1	-1
	99	Cation:Na(D)@15		-0.004508	2226.14	743.054	3	SLSVLSSSTIIANPDIPEAYK	82.4667	-1	-1
	99		cleaved M-V@N-term	9.21463e-05	1514.81	758.414	2	VGQLSEGAIAAIMQK	61.6667	-1	-1
	99	Oxidation(M)@13	cleaved M-V@N-term	-0.000120946	1530.81	766.411	2	VGQLSEGAIAAIMQK	42.1333	-1	-1
	99	Oxidation(M)@13	cleaved M-V@N-term	0.00434534	1530.81	766.411	2	VGQLSEGAIAAIMQK	41.5333	-1	-1
	99			-0.000282179	1204.62	603.317	2	VIDQQNGLYR	10.5	-1	-1
	99			-0.00081385	1204.62	603.317	2	VIDQQNGLYR	11.0833	-1	-1
	99	Deamidated(N)@6		0.000140547	1205.6	603.809	2	VIDQQNGLYR	13.85	-1	-1
	99		missed K-V@2	-0.0016609	1338.64	670.328	2	VKVETYNDESR	3.5333	-1	-1
	99	Deamidated(N)@7	missed K-V@2	-0.00445304	1339.62	670.82	2	VKVETYNDESR	4.1667	-1	-1
	99			-0.000804704	1403.69	702.854	2	VVTATLWGEDADK	37.5167	-1	-1
	99		missed K-F@13	-0.00873934	1965.93	983.979	2	VVTATLWGEDADKFDGSR	51.7833	-1	-1
	99		missed K-F@13	0.00320858	1965.95	983.979	2	VVTATLWGEDADKFDGSR	51.1833	-1	-1
23	45.04	P12956	XRCC6	X-ray repair cross-complementing protein 6 OS=Homo sapiens OX=9606 GN=XRCC6 PE=1 SV=2	69.843	25	37	46.96	Alternative name: Ku70
	Conf	Modifications	Cleavages	dMass	Prec MW	Theor m/z	Theor z	Sequence	Time	PrecursorSignal	PrecursorElution
	95.33			-0.000268987	1401.73	468.251	3	DTGIFLDLMHLK	87.2	-1	-1
	95.35	Deamidated(Q)@9		0.0200196	2132.14	1067.07	2	IQVTPPGFQLVFLPFADDK	104.15	-1	-1
	97.21			-0.00192807	834.465	418.241	2	FTVPMLK	41.8	-1	-1
	97.52			-0.00208725	1519.72	760.867	2	ELVYPPDYNPEGK	41.0667	-1	-1
	97.85			-0.00057277	757.433	379.724	2	LEDLLR	16.5167	-1	-1
	98.01			0.00184106	2499.99	834.337	3	TEGDEEAEEEQEENLEASGDYK	37.05	-1	-1
	98.24	Oxidation(M)@2		-0.00181666	1917.85	640.292	3	IMLFTNEDNPHGNDSAK	18.5833	-1	-1
	98.58			-5.26373e-05	1702.81	568.609	3	SDSFENPVLQQHFR	39.65	-1	-1
	99			-0.000342743	1387.68	694.849	2	DIISIAEDEDLR	65.5333	-1	-1
	99			-0.000858431	1353.72	677.866	2	DLLAVVFYGTEK	92.3333	-1	-1
	99			-0.00336021	1353.71	677.866	2	DLLAVVFYGTEK	92.9333	-1	-1
	99			-0.000357822	1206.65	604.332	2	DSLIFLVDASK	71.95	-1	-1
	99			-0.000846108	1206.65	604.332	2	DSLIFLVDASK	71.3667	-1	-1
	99			-0.000553067	1401.73	701.874	2	DTGIFLDLMHLK	87.0333	-1	-1
	99			-0.000254791	1519.72	760.867	2	ELVYPPDYNPEGK	40.4833	-1	-1
	99			-0.00126089	1519.72	760.867	2	ELVYPPDYNPEGK	39.8833	-1	-1
	99		cleaved K-P@C-term	-0.00149038	1369.64	685.828	2	FDDPGLMLMGFK	87.1333	-1	-1
	99		missed R-D@6	-0.00235279	2025.08	676.033	3	IISSDRDLLAVVFYGTEK	85.3667	-1	-1
	99		missed R-D@6	0.000919328	2025.08	676.033	3	IISSDRDLLAVVFYGTEK	84.7833	-1	-1
	99			0.00145746	1072.56	537.287	2	IMATPEQVGK	9.4833	-1	-1
	99	Oxidation(M)@2		-0.001166	1088.55	545.284	2	IMATPEQVGK	5.5667	-1	-1
	99	Deamidated(N)@9		0.0180926	1902.86	952.428	2	IMLFTNEDNPHGNDSAK	23.75	-1	-1
	99		missed K-Q@1	-0.000877293	1171.68	586.848	2	KQELLEALTK	20.7167	-1	-1
	99			1.81248e-05	1006.53	504.274	2	LGSLVDEFK	39.7333	-1	-1
	99			-0.00339196	2343.16	782.062	3	NIPPYFVALVPQEEELDDQK	94.4333	-1	-1
	99			0.000262955	1572.82	787.415	2	NIYVLQELDNPGAK	57.85	-1	-1
	99			0.00401577	2422.27	1212.14	2	NLEALALDLMEPEQAVDLTLPK	105.283	-1	-1
	99	Oxidation(M)@10		-0.00107338	2438.26	1220.14	2	NLEALALDLMEPEQAVDLTLPK	100.883	-1	-1
	99	Oxidation(M)@10		0.00124568	2438.26	813.761	3	NLEALALDLMEPEQAVDLTLPK	100.617	-1	-1
	99		missed K-E@6	0.00148398	1600.86	801.435	2	QIILEKEETEELK	23.5333	-1	-1
	99			-0.00178437	1702.8	852.41	2	SDSFENPVLQQHFR	39.2333	-1	-1
	99			0.00375235	1702.81	852.41	2	SDSFENPVLQQHFR	39.8333	-1	-1
	99			-0.00145424	2499.99	834.337	3	TEGDEEAEEEQEENLEASGDYK	36.4333	-1	-1
	99			0.00469951	2499.99	1251	2	TEGDEEAEEEQEENLEASGDYK	36.6333	-1	-1
	99			0.00337828	1650.85	826.43	2	TFNTSTGGLLLPSDTK	50.55	-1	-1
	99			0.00375247	1650.85	826.43	2	TFNTSTGGLLLPSDTK	51.15	-1	-1
	99			-0.00064882	1124.52	563.269	2	VEYSEEELK	10.4167	-1	-1
24	44.39	O75643	SNRNP200	U5 small nuclear ribonucleoprotein 200 kDa helicase OS=Homo sapiens OX=9606 GN=SNRNP200 PE=1 SV=2	244.508	24	25	14.47
	Conf	Modifications	Cleavages	dMass	Prec MW	Theor m/z	Theor z	Sequence	Time	PrecursorSignal	PrecursorElution
	95.15			-0.000459662	1404.81	469.277	3	LELSVHLQPITR	45.9667	-1	-1
	95.9			0.00629978	2114.05	705.69	3	ETLLNGVGYLHEGLSPMER	68	-1	-1
	97.05			0.000367126	1149.59	575.803	2	TLVEDLFADK	61.45	-1	-1
	97.55			-0.000753745	1188.67	595.343	2	IVALSSSLSNAK	21.6333	-1	-1
	97.88			0.00353721	1041.6	521.806	2	YHVLVNLGK	17.1833	-1	-1
	98.2			0.0022035	1719.84	860.925	2	VELTITPDFQWDEK	79.6333	-1	-1
	98.57	Deamidated(N)@4		0.023648	1200.63	601.312	2	ANSNLVLQADR	12.65	-1	-1
	98.75			-0.00161133	1351.78	676.898	2	SGGPVVVLVQLER	60.1333	-1	-1
	98.97		missed K-E@10	-0.00379718	1932.99	484.256	4	FLYQLHETEKEDLIR	40.3167	-1	-1
	99			0.000496129	1342.7	672.356	2	DEPTGEVLSLVGK	61.5	-1	-1
	99			0.000488521	1162.58	582.296	2	DIDAFWLQR	72.15	-1	-1
	99			-0.00111977	1752.93	877.472	2	EEEVTGPVIAPLFPQK	70.4333	-1	-1
	99			0.000521688	1184.57	593.293	2	FYDDAIVSQK	25.2	-1	-1
	99			0.00323569	2014.08	1008.04	2	GLIEIISNAAEYENIPIR	99.7	-1	-1
	99			0.00241949	1023.61	512.811	2	GPVLEALVAR	41.6167	-1	-1
	99			-0.00237977	1913.8	957.908	2	GVESVFDIMEMEDEER	90.9833	-1	-1
	99		missed K-A@1	0.00245517	1156.67	579.342	2	KADEVLEILK	32.0333	-1	-1
	99			0.0013505	2176.96	1089.49	2	MDTDLETMDLDQGGEALAPR	70.6333	-1	-1
	99	Oxidation(M)@8; Deamidated(Q)@12		0.0228317	2193.96	1097.98	2	MDTDLETMDLDQGGEALAPR	58.3667	-1	-1
	99			0.00116528	1726.92	864.468	2	NALLQLTDSQIADVAR	71.8667	-1	-1
	99			0.00319201	1726.92	576.648	3	NALLQLTDSQIADVAR	71.7333	-1	-1
	99		cleaved K-P@N-term	-0.000161594	1471.76	736.885	2	PFGSEEQLLPVEK	49.55	-1	-1
	99			-0.00242852	1220.61	611.315	2	TGNFQVTELGR	26.5833	-1	-1
	99			0.00193842	1374.76	688.388	2	VVLLTGETSTDLK	38.5667	-1	-1
	99			0.00126176	2118.17	707.065	3	YPPPTELLDLQPLPVSALR	98.85	-1	-1
25	44.15	Q9Y678	COPG1	Coatomer subunit gamma-1 OS=Homo sapiens OX=9606 GN=COPG1 PE=1 SV=1	97.718	25	28	35.81
	Conf	Modifications	Cleavages	dMass	Prec MW	Theor m/z	Theor z	Sequence	Time	PrecursorSignal	PrecursorElution
	96.13	Carbamidomethyl(C)@1		-0.00483361	1251.48	626.75	2	CVMDDDNEVR	8.4833	-1	-1
	96.91	Deamidated(Q)@5; Deamidated(Q)@7		0.0375975	1805.92	903.949	2	QEIFQEQLAAVPEFR	76.1	-1	-1
	97.09			-0.00134533	1061.46	531.739	2	QLEEEDGSR	2.9167	-1	-1
	98.61			0.00199447	1646.75	824.382	2	QISSFMSEISDEFK	83.6167	-1	-1
	98.76			-0.00177327	786.458	394.237	2	AGAVSALAK	3.9	-1	-1
	98.84	Oxidation(M)@9		0.000279299	1385.7	693.856	2	SVPLATAPMAEQR	15.3333	-1	-1
	98.89	Oxidation(M)@2; Carbamidomethyl(C)@4		0.0107062	2011	671.336	3	EMSCIAEDVIIVTSSLTK	97.85	-1	-1
	98.93			0.00044953	1324.7	663.359	2	ATFYLNVLEQK	59.7833	-1	-1
	99	Carbamidomethyl(C)@5		0.00271148	1918.96	960.485	2	AIVDCIISIIEENSESK	104.017	-1	-1
	99	Carbamidomethyl(C)@3		0.00108776	1848.91	925.461	2	ALCQITDSTMLQAIER	71.9167	-1	-1
	99			-0.00411469	2070.14	1036.08	2	ALNAGYILNGLTVSIPGLER	100.25	-1	-1
	99	Deamidated(N)@9		0.00454345	2071.14	1036.57	2	ALNAGYILNGLTVSIPGLER	98.8	-1	-1
	99	Carbamidomethyl(C)@11		-0.000304665	1597.74	799.88	2	DSPLFDFIESCLR	105.317	-1	-1
	99	Carbamidomethyl(C)@13		-0.000385281	1844.97	923.493	2	ELAPAVSVLQLFCSSPK	98.05	-1	-1
	99	Carbamidomethyl(C)@8		0.993498	2326.1	776.041	3	HPSAVTACNLDLENLVTDSNR	58.9833	-1	-1
	99			-0.00127981	1203.7	402.24	3	ILHLLGQEGPK	19.7833	-1	-1
	99		missed K-D@1	0.00855274	1857.86	620.29	3	KDEESGGGSNPFQHLEK	10.3333	-1	-1
	99	Oxidation(M)@9		0.0105133	1588.9	795.45	2	LLLLDTVTMQVTAR	76.45	-1	-1
	99			-0.00135999	1803.91	602.312	3	QEIFQEQLAAVPEFR	76.6833	-1	-1
	99			0.000832616	1803.92	902.965	2	QEIFQEQLAAVPEFR	76.7	-1	-1
	99			-0.000841426	1243.77	622.895	2	SIATLAITTLLK	86.9	-1	-1
	99			-0.0014009	2005.98	1004	2	SSPEPVALTESETEYVIR	63.6	-1	-1
	99			-0.00254985	2005.98	669.669	3	SSPEPVALTESETEYVIR	63.25	-1	-1
	99			-0.00422118	2005.98	1004	2	SSPEPVALTESETEYVIR	63	-1	-1
	99			-0.00573955	1369.7	685.858	2	SVPLATAPMAEQR	25.7833	-1	-1
	99			0.00102549	1171.65	586.83	2	TLEEAVGNIVK	41.15	-1	-1
	99			0.00052162	1185.61	593.814	2	VFNETPINPR	20.35	-1	-1
	99			0.000270419	1722.99	575.337	3	VPSVSSSALVSSLHLLK	67.95	-1	-1
26	43.66	Q00341	HDLBP	Vigilin OS=Homo sapiens OX=9606 GN=HDLBP PE=1 SV=2	141.456	24	29	24.13
	Conf	Modifications	Cleavages	dMass	Prec MW	Theor m/z	Theor z	Sequence	Time	PrecursorSignal	PrecursorElution
	95.33			0.000517923	984.536	493.275	2	EQLAQAVAR	7.3667	-1	-1
	96.1			-0.000684321	1157.6	579.809	2	GNSLQEILER	40.6167	-1	-1
	96.98			0.000410263	1778.82	890.418	2	VATLNSEEESDPPTYK	22.3333	-1	-1
	97.54			-0.00423896	1177.52	589.77	2	DAPWTASSSEK	10.3833	-1	-1
	97.94			0.000509442	1723.93	575.649	3	ASVITQVFHVPLEER	63.3333	-1	-1
	98.28			-1.48749e-05	2065.01	689.346	3	IVGELEQMVSEDVPLDHR	75.8167	-1	-1
	99			-0.00494618	2080.94	694.654	3	APDMSSSEEFPSFGAQVAPK	61.4667	-1	-1
	99	Oxidation(M)@4		-0.000668036	2096.94	699.986	3	APDMSSSEEFPSFGAQVAPK	52.6667	-1	-1
	99			-0.00250555	1723.92	862.97	2	ASVITQVFHVPLEER	63.0167	-1	-1
	99		missed K-F@2	0.000251411	1856.97	619.996	3	DKFPEVIINFPDPAQK	74.85	-1	-1
	99		missed K-F@2	0.00236521	1856.97	619.996	3	DKFPEVIINFPDPAQK	74.2667	-1	-1
	99			2.00469	1569.85	784.93	2	DLANIAEVEVSIPAK	75	-1	-1
	99			-0.000699495	1352.57	677.291	2	DMNQFGEGEQAK	11.5	-1	-1
	99	Oxidation(M)@2		-0.00224904	1368.56	685.288	2	DMNQFGEGEQAK	5.7833	-1	-1
	99		missed K-R@12	0.00125713	1536.83	513.283	3	HEVLLISAEQDKR	10.0167	-1	-1
	99			-0.000416717	1913.99	639.005	3	IDLPAENSNSETIIITGK	59.9833	-1	-1
	99			0.00160275	1914	958.005	2	IDLPAENSNSETIIITGK	60.4	-1	-1
	99			-0.00320537	1268.63	635.325	2	IEGDPQGVQQAK	4.4167	-1	-1
	99			-0.00568449	2399.18	800.737	3	ITLEGPTEDVNVAQEQIEGMVK	87.5667	-1	-1
	99			-0.0018152	2065.01	689.346	3	IVGELEQMVSEDVPLDHR	75.2167	-1	-1
	99		missed K-D@12	-0.000712569	3356.58	840.152	4	LEHDVNIQFPDKDDGNQPQDQITITGYEK	60.3167	-1	-1
	99		missed K-D@12	0.00260771	3356.58	840.152	4	LEHDVNIQFPDKDDGNQPQDQITITGYEK	60.9	-1	-1
	99			0.000805909	1191.65	596.832	2	LGQALTEVYAK	26.0833	-1	-1
	99			-0.000762393	981.56	491.788	2	LHNSLIGTK	3.7	-1	-1
	99			-0.00156143	1326.75	664.383	2	LQTQASATVAIPK	23.25	-1	-1
	99			-0.000103596	1332.67	667.343	2	LVGEIMQETGTR	30.65	-1	-1
	99			0.00615436	2011.04	1006.52	2	MVADLVENSYSISVPIFK	96.3167	-1	-1
	99	Oxidation(M)@1		0.0065177	2027.04	1014.52	2	MVADLVENSYSISVPIFK	92.2667	-1	-1
	99			-0.000396928	829.465	415.74	2	SDIVQLR	11.7	-1	-1
27	42.61	P35606	COPB2	Coatomer subunit beta' OS=Homo sapiens OX=9606 GN=COPB2 PE=1 SV=2	102.487	24	41	30.68
	Conf	Modifications	Cleavages	dMass	Prec MW	Theor m/z	Theor z	Sequence	Time	PrecursorSignal	PrecursorElution
	95.35	Deamidated(Q)@4		0.0206197	1578.8	790.396	2	IAYQLAVEAESEQK	42.2	-1	-1
	97.12			0.00272675	1154.57	578.293	2	VFNYNTLER	26.7333	-1	-1
	97.4	Oxidation(M)@8	cleaved F-I@N-term	-0.000639228	1250.64	626.329	2	ILTSSDDMLIK	28.15	-1	-1
	97.83			-0.00103158	2014.97	672.666	3	VWQLGSSSPNFTLEGHEK	51.1667	-1	-1
	98.29			0.000680373	1577.79	789.904	2	IAYQLAVEAESEQK	37.8	-1	-1
	98.41			-0.00214016	2258	753.675	3	SFGSAQEFAWAHDSSEYAIR	62.1667	-1	-1
	98.48			0.000340568	986.555	494.285	2	LPEAAFLAR	37.3667	-1	-1
	98.67			-0.000625783	1480.73	494.583	3	QQALTVSTDPEHR	8.7333	-1	-1
	98.69			0.00117832	1154.57	578.293	2	VFNYNTLER	27.3167	-1	-1
	98.96			0.000420981	1197.65	599.831	2	TMYLLGYIPK	68.7333	-1	-1
	99			-0.00124902	2064	1033.01	2	AAESLADPTEYENLFPGLK	93.8	-1	-1
	99			-0.00323511	2064	689.009	3	AAESLADPTEYENLFPGLK	93.9167	-1	-1
	99			-0.000921057	1336.6	669.308	2	DNNQFASASLDR	20.6167	-1	-1
	99			0.000133187	1234.62	618.319	2	EAFVVEEWVK	60.9167	-1	-1
	99			0.00101475	1234.62	618.319	2	EAFVVEEWVK	61.5167	-1	-1
	99	Oxidation(M)@5		-0.00214956	1294.51	648.266	2	EEPAMSMDANGK	3.65	-1	-1
	99			0.00077462	1166.57	584.293	2	ETHADLWPAK	11.0667	-1	-1
	99			-0.000569411	1259.71	630.864	2	FELALQLGELK	76.3167	-1	-1
	99			0.0005551	1259.71	630.864	2	FELALQLGELK	76.9	-1	-1
	99			-0.000184456	1734.88	868.447	2	GSNNVALGYDEGSIIVK	50.0833	-1	-1
	99			-0.00018623	1734.88	868.447	2	GSNNVALGYDEGSIIVK	49.85	-1	-1
	99			0.000407834	1734.88	868.447	2	GSNNVALGYDEGSIIVK	50.45	-1	-1
	99			-0.0033192	1577.79	789.904	2	IAYQLAVEAESEQK	39.6167	-1	-1
	99			0.00219344	1577.8	789.904	2	IAYQLAVEAESEQK	38.9833	-1	-1
	99			8.51713e-05	1577.79	789.904	2	IAYQLAVEAESEQK	38.4	-1	-1
	99			-0.00047035	1311.61	656.814	2	LESTLNYGMER	25.45	-1	-1
	99			-0.000741162	1932.01	645.011	3	LNYYVGGEIVTIAHLDR	73.8167	-1	-1
	99			-0.00147744	1932.01	645.011	3	LNYYVGGEIVTIAHLDR	73.1	-1	-1
	99			0.00171325	1932.01	645.011	3	LNYYVGGEIVTIAHLDR	72.5	-1	-1
	99			-0.000787263	986.554	494.285	2	LPEAAFLAR	36.6833	-1	-1
	99			0.000430336	1517.73	759.874	2	NNVAFMSYFLQGK	79.5	-1	-1
	99	Deamidated(N)@2		-0.00253583	1518.72	760.366	2	NNVAFMSYFLQGK	98.4167	-1	-1
	99			-0.00659045	1503.71	752.864	2	NWVVTGADDMQIR	54.1167	-1	-1
	99			-0.000393158	1480.73	741.371	2	QQALTVSTDPEHR	8.75	-1	-1
	99	Gln->pyro-Glu@N-term		-0.00319611	1463.7	732.857	2	QQALTVSTDPEHR	23.35	-1	-1
	99			0.000970958	2258	753.675	3	SFGSAQEFAWAHDSSEYAIR	62.75	-1	-1
	99			0.00300848	2011.97	1006.99	2	SVNGLAFYDWDNTELIR	92.55	-1	-1
	99			-0.000905644	1197.65	599.831	2	TMYLLGYIPK	69.3333	-1	-1
	99			0.00271008	1503.7	502.238	3	VHMFEAHSDYIR	17.05	-1	-1
	99			-0.000987463	2014.97	672.666	3	VWQLGSSSPNFTLEGHEK	51.75	-1	-1
	99			-0.00248932	2014.97	1008.49	2	VWQLGSSSPNFTLEGHEK	51.5333	-1	-1
28	42.4	P11142	HSPA8	Heat shock cognate 71 kDa protein OS=Homo sapiens OX=9606 GN=HSPA8 PE=1 SV=1	70.898	26	35	41.18
	Conf	Modifications	Cleavages	dMass	Prec MW	Theor m/z	Theor z	Sequence	Time	PrecursorSignal	PrecursorElution
	95.47			-0.0100903	2259.13	754.053	3	SINPDEAVAYGAAVQAAILSGDK	97.5167	-1	-1
	96.61	Carbamidomethyl(C)@1		-0.00251833	1303.62	652.819	2	CNEIINWLDK	59.2333	-1	-1
	96.97	Deamidated(N)@3		0.0156052	2260.14	1131.07	2	SINPDEAVAYGAAVQAAILSGDK	97.55	-1	-1
	98.19			-0.000101491	1080.56	541.287	2	LLQDFFNGK	48.3333	-1	-1
	98.61			-0.000333503	1486.69	744.354	2	TTPSYVAFTDTER	34.15	-1	-1
	98.81			-0.00373692	1252.61	627.312	2	FEELNADLFR	59.1167	-1	-1
	98.83	Deamidated(N)@11; Deamidated(Q)@18		0.0374925	2775.32	926.103	3	QTQTFTTYSDNQPGVLIQVYEGER	79.3667	-1	-1
	99		missed R-F@2	0.00113568	1479.75	494.256	3	ARFEELNADLFR	49.7333	-1	-1
	99	Carbamidomethyl(C)@1		-8.20428e-05	1303.62	652.819	2	CNEIINWLDK	59.8167	-1	-1
	99			0.000436205	1198.67	600.341	2	DAGTIAGLNVLR	55.0333	-1	-1
	99			-0.00111264	1253.56	627.787	2	FDDAVVQSDMK	24.0667	-1	-1
	99	Oxidation(M)@10		-0.0020897	1269.55	635.785	2	FDDAVVQSDMK	11.6333	-1	-1
	99			0.000486828	1252.61	627.312	2	FEELNADLFR	59.7167	-1	-1
	99	Carbamidomethyl(C)@14		0.000944696	2262.11	755.044	3	GPAVGIDLGTTYSCVGVFQHGK	65.4333	-1	-1
	99			-0.000874549	1658.89	830.451	2	IINEPTAAAIAYGLDK	61.8	-1	-1
	99			0.000905744	1658.89	830.451	2	IINEPTAAAIAYGLDK	62.4167	-1	-1
	99			0.00266458	1658.89	830.451	2	IINEPTAAAIAYGLDK	61.2	-1	-1
	99		missed K-K@16	0.00152708	1786.98	596.668	3	IINEPTAAAIAYGLDKK	49.7833	-1	-1
	99			0.00690321	1234.62	618.316	2	MVNHFIAEFK	28.15	-1	-1
	99		missed K-E@6	-0.00141227	1744.8	582.608	3	NQTAEKEEFEHQQK	2.8833	-1	-1
	99			0.00183801	1648.79	825.401	2	NQVAMNPTNTVFDAK	38.0833	-1	-1
	99	Oxidation(M)@5		-0.000435138	1664.78	833.399	2	NQVAMNPTNTVFDAK	25.3667	-1	-1
	99	Oxidation(M)@5		-0.00151623	1664.78	833.399	2	NQVAMNPTNTVFDAK	24.75	-1	-1
	99			0.000621905	1302.59	652.303	2	NSLESYAFNMK	44.3167	-1	-1
	99			-0.000575603	2773.32	925.447	3	QTQTFTTYSDNQPGVLIQVYEGER	78.7667	-1	-1
	99	Gln->pyro-Glu@N-term		-0.00497628	2756.29	919.772	3	QTQTFTTYSDNQPGVLIQVYEGER	97.0833	-1	-1
	99		missed R-F@1	0.00424345	1409.67	705.838	2	RFDDAVVQSDMK	16.3667	-1	-1
	99			0.000127235	1615.78	808.897	2	SFYPEEVSSMVLTK	68.5333	-1	-1
	99			-0.000295293	1480.8	741.407	2	SQIHDIVLVGGSTR	24.2833	-1	-1
	99			0.00134278	1690.72	846.366	2	STAGDTHLGGEDFDNR	11.5	-1	-1
	99			0.00337372	1690.72	846.366	2	STAGDTHLGGEDFDNR	12.1	-1	-1
	99			-0.00168522	1486.69	744.354	2	TTPSYVAFTDTER	34.75	-1	-1
	99			-0.00166855	1980.99	661.337	3	TVTNAVVTVPAYFNDSQR	60.0667	-1	-1
	99			-0.00368014	1980.99	991.503	2	TVTNAVVTVPAYFNDSQR	59.6833	-1	-1
	99			0.00254165	1980.99	991.503	2	TVTNAVVTVPAYFNDSQR	60.2833	-1	-1
29	42.17	P53618	COPB1	Coatomer subunit beta OS=Homo sapiens OX=9606 GN=COPB1 PE=1 SV=3	107.142	23	39	27.6
	Conf	Modifications	Cleavages	dMass	Prec MW	Theor m/z	Theor z	Sequence	Time	PrecursorSignal	PrecursorElution
	96.27			-0.0021038	1920.93	641.319	3	EDQFQLSLLAAMGNTQR	87.4833	-1	-1
	96.94			-0.00184239	1267.63	634.823	2	DLQHPNEFIR	23.0167	-1	-1
	97.78			0.000645032	1154.69	578.353	2	NVEELVIVLK	61.4333	-1	-1
	98.05	Oxidation(M)@13		0.00349172	2019	1010.51	2	NVTVQPDDPISFMQLTAK	65.2333	-1	-1
	98.4	Oxidation(M)@5	cleaved R-P@C-term	0.00522321	1916.92	959.465	2	LVTEMGTYATQSALSSSR	30.2167	-1	-1
	98.41			-0.000807159	1952.01	651.677	3	EAGELKPEEEITVGPVQK	35.6333	-1	-1
	98.81	Oxidation(M)@13		-0.00197037	2019	674.007	3	NVTVQPDDPISFMQLTAK	65.1333	-1	-1
	99	Carbamidomethyl(C)@5		0.000109753	1377.73	689.874	2	AAAQCYIDLIIK	69.1667	-1	-1
	99			0.000255586	1480.8	741.405	2	EAELLEPLMPAIR	78.9167	-1	-1
	99			0.00139931	1480.8	741.405	2	EAELLEPLMPAIR	79.5167	-1	-1
	99			-0.000906293	1952.01	651.677	3	EAGELKPEEEITVGPVQK	35.05	-1	-1
	99	Oxidation(M)@7		-0.00221001	1335.63	668.824	2	EDIQSVMTEIR	26.5	-1	-1
	99	Oxidation(M)@7		0.00179995	1335.64	668.824	2	EDIQSVMTEIR	27.1	-1	-1
	99			0.00259843	1920.94	961.475	2	EDQFQLSLLAAMGNTQR	87.15	-1	-1
	99			0.00215903	2089.16	523.297	4	LVEKPSPLTLAPHDFANIK	49.7833	-1	-1
	99			0.00229952	2089.16	523.297	4	LVEKPSPLTLAPHDFANIK	50.3833	-1	-1
	99		cleaved R-P@C-term	0.00172754	1900.92	951.467	2	LVTEMGTYATQSALSSSR	49	-1	-1
	99		cleaved R-P@C-term	1.0069	1901.93	951.467	2	LVTEMGTYATQSALSSSR	48.5167	-1	-1
	99			0.00184292	2227.12	743.379	3	LVTEMGTYATQSALSSSRPTK	41	-1	-1
	99			-0.000182097	1295.72	648.869	2	NAVLAIYTIYR	62.2	-1	-1
	99			0.00105609	2003	668.675	3	NVTVQPDDPISFMQLTAK	83.2	-1	-1
	99			0.00351322	2003.01	1002.51	2	NVTVQPDDPISFMQLTAK	83.1667	-1	-1
	99	Oxidation(M)@13		6.76087e-05	2019	1010.51	2	NVTVQPDDPISFMQLTAK	64.65	-1	-1
	99			-0.014618	1100.55	551.29	2	QSLSHMLSAK	7.95	-1	-1
	99			0.000682791	1412.78	707.395	2	SLGEIPIVESEIK	62.4667	-1	-1
	99			0.00220374	1412.78	707.395	2	SLGEIPIVESEIK	61.8667	-1	-1
	99		missed K-K@13	0.00256645	1540.87	771.443	2	SLGEIPIVESEIKK	46.4167	-1	-1
	99		missed K-K@13	0.00263524	1540.87	514.631	3	SLGEIPIVESEIKK	46.1167	-1	-1
	99		missed K-K@13	0.00316497	1540.87	514.631	3	SLGEIPIVESEIKK	46.7	-1	-1
	99			-0.000877273	1314.75	658.383	2	TLQLALDLVSSR	69.1	-1	-1
	99			0.000184161	1314.75	658.383	2	TLQLALDLVSSR	69.7167	-1	-1
	99		missed K-Y@12	-0.00264999	1706.75	569.924	3	TNNVSEHEDTDKYR	2.9333	-1	-1
	99			-0.00141559	2454.2	1228.11	2	VASTENGIIFGNIVYDVSGAASDR	94.8667	-1	-1
	99			0.00180939	2454.2	819.075	3	VASTENGIIFGNIVYDVSGAASDR	94.7	-1	-1
	99			-0.000750592	1313.74	657.876	2	VLQDLVMDILR	95.8667	-1	-1
	99	Oxidation(M)@7		0.000141327	1329.73	665.874	2	VLQDLVMDILR	85.7833	-1	-1
	99			0.00140953	1791.96	598.328	3	YEAAGTLVTLSSAPTAIK	60.5333	-1	-1
	99			0.00226732	1791.96	896.988	2	YEAAGTLVTLSSAPTAIK	61.0333	-1	-1
	99			0.00327937	1791.97	896.988	2	YEAAGTLVTLSSAPTAIK	60.4333	-1	-1
30	41.54	Q04637	EIF4G1	Eukaryotic translation initiation factor 4 gamma 1 OS=Homo sapiens OX=9606 GN=EIF4G1 PE=1 SV=4	175.491	21	23	16.57
	Conf	Modifications	Cleavages	dMass	Prec MW	Theor m/z	Theor z	Sequence	Time	PrecursorSignal	PrecursorElution
	96.41			-0.00546789	1476.73	493.251	3	IHNAENIQPGEQK	3.1833	-1	-1
	97.35	Oxidation(M)@2		0.0037157	1264.65	633.332	2	FMLQDVLDLR	82.75	-1	-1
	97.62	Oxidation(M)@8		-0.00195417	1348.54	675.279	2	MDQYFNQMEK	12.4	-1	-1
	97.66			-0.00327352	1220.57	611.293	2	DITEEIMSGAR	51.1167	-1	-1
	98.14			-0.000892201	852.474	427.245	2	FIGELFK	43.5333	-1	-1
	98.7			-0.00150232	1117.55	559.782	2	AALSEEELEK	11.5	-1	-1
	99		missed K-K@10	0.00253786	1245.65	623.83	2	AALSEEELEKK	7.1667	-1	-1
	99	Carbamidomethyl(C)@15		0.00645208	1828.83	915.419	2	AISEPNFSVAYANMCR	59.6667	-1	-1
	99		missed K-D@2	-0.0016507	1238.53	620.272	2	DKDDDEVFEK	5.8167	-1	-1
	99			0.00139411	1176.6	589.309	2	EAVGDLLDAFK	74.7833	-1	-1
	99			0.00828642	1876.93	939.468	2	EFLPEGQDIGAFVAEQK	75.8667	-1	-1
	99	Oxidation(M)@2		-0.0040669	1266.5	634.259	2	EMDEAATAEER	3.1833	-1	-1
	99	Oxidation(M)@2		-0.000276867	1264.65	633.332	2	FMLQDVLDLR	82.15	-1	-1
	99	Deamidated(N)@20		0.0157821	3498.82	1167.28	3	GGEELLPPESTPIPANLSQNLEAAAATQVAVSVPK	100.35	-1	-1
	99			-0.00160487	1766.92	884.467	2	GLPLVDDGGWNTVPISK	78.1333	-1	-1
	99		cleaved R-P@C-term	-0.00157644	1661.76	554.927	3	GSSGGSGAKPSDAASEAAR	2.9333	-1	-1
	99			0.00108432	1032.59	517.3	2	GVIDLIFEK	72.5333	-1	-1
	99	Carbamidomethyl(C)@6		-0.0045906	2062.99	1032.5	2	LQGINCGPDFTPSFANLGR	76.1167	-1	-1
	99			-0.00479921	1332.54	667.281	2	MDQYFNQMEK	25.7667	-1	-1
	99			-0.000364247	1401.71	701.862	2	QVTQLAIDTEER	24.6167	-1	-1
	99			-0.00808282	1401.7	701.862	2	QVTQLAIDTEER	24.0167	-1	-1
	99			-0.00223807	1485.74	743.88	2	SDQWKPLNLEEK	26.95	-1	-1
	99			-0.000543546	1663.77	832.892	2	VEYTLGEESEAPGQR	25.95	-1	-1
31	39.84	P11940	PABPC1	Polyadenylate-binding protein 1 OS=Homo sapiens OX=9606 GN=PABPC1 PE=1 SV=2	70.671	27	43	36.95
	Conf	Modifications	Cleavages	dMass	Prec MW	Theor m/z	Theor z	Sequence	Time	PrecursorSignal	PrecursorElution
	96.08			0.00163511	1927.91	964.961	2	SLGYAYVNFQQPADAER	56.1	-1	-1
	96.09	Deamidated(Q)@24; Oxidation(M)@31		0.0225153	4473.2	1119.3	4	NPQQHLNAQPQVTMQQPAVHVQGQEPLTASMLASAPPQEQK	53.15	-1	-1
	97.29	Deamidated(Q)@22; Deamidated(Q)@24; Oxidation(M)@31		0.0499197	4474.21	1119.55	4	NPQQHLNAQPQVTMQQPAVHVQGQEPLTASMLASAPPQEQK	54.7667	-1	-1
	97.51	Dehydrated(T)@8	missed K-E@1	0.000637071	1393.72	465.582	3	KEFSPFGTITSAK	30.5333	-1	-1
	97.95			0.000705907	817.47	409.742	2	FGPALSVK	19.9	-1	-1
	98.11			0.0011585	1044.5	523.259	2	GFGFVSFER	52.6667	-1	-1
	98.35			-0.000267786	817.469	409.742	2	FGPALSVK	20.4833	-1	-1
	98.38		missed K-E@2	0.000410215	1211.66	606.835	2	AKEFTNVYIK	11.4167	-1	-1
	98.4			0.00622889	1927.91	964.961	2	SLGYAYVNFQQPADAER	55.3833	-1	-1
	98.48			-0.000264535	1226.45	614.233	2	NFGEDMDDER	12.7167	-1	-1
	98.49	Oxidation(M)@1; Oxidation(M)@4; Deamidated(N)@7		0.0170401	1095.49	548.742	2	MNGMLLNDR	5.05	-1	-1
	99			-0.000101562	1265.63	633.824	2	ALDTMNFDVIK	58.2667	-1	-1
	99			0.00556474	1265.64	633.824	2	ALDTMNFDVIK	57.65	-1	-1
	99	Oxidation(M)@5		-0.000479381	1281.63	641.821	2	ALDTMNFDVIK	42.4667	-1	-1
	99	Oxidation(M)@5		-0.000650565	1281.63	641.821	2	ALDTMNFDVIK	43.0667	-1	-1
	99	Carbamidomethyl(C)@15		-0.00144612	1805.86	903.94	2	ALYDTFSAFGNILSCK	97.3167	-1	-1
	99		cleaved Y-A@N-term	0.00245784	1507.71	754.86	2	AYVNFQQPADAER	28.25	-1	-1
	99			-0.00170324	1283.64	642.827	2	EFSPFGTITSAK	49.3833	-1	-1
	99			5.11169e-05	1283.64	642.827	2	EFSPFGTITSAK	49.9833	-1	-1
	99			0.000238562	1156.66	579.338	2	FSPAGPILSIR	52.2	-1	-1
	99	Carbamidomethyl(C)@6		-0.0023181	1661.74	831.877	2	GFGFVCFSSPEEATK	63.2667	-1	-1
	99	Carbamidomethyl(C)@6		-0.00453012	1661.74	831.877	2	GFGFVCFSSPEEATK	62.6667	-1	-1
	99	Carbamidomethyl(C)@6		-9.03585	1652.7	831.877	2	GFGFVCFSSPEEATK	85.1167	-1	-1
	99			0.000441528	1044.5	523.259	2	GFGFVSFER	53.25	-1	-1
	99			-0.00335421	1739.79	870.902	2	GYGFVHFETQEAAER	36.55	-1	-1
	99			-0.00876293	1739.78	870.902	2	GYGFVHFETQEAAER	35.95	-1	-1
	99			0.000225049	1739.79	580.937	3	GYGFVHFETQEAAER	36.85	-1	-1
	99		missed K-E@1	0.000834669	1411.74	471.586	3	KEFSPFGTITSAK	30.4333	-1	-1
	99			-0.000906743	1635.92	546.313	3	LFPLIQAMHPTLAGK	66	-1	-1
	99			0.000287879	1635.92	546.313	3	LFPLIQAMHPTLAGK	65.4	-1	-1
	99			0.000189226	1062.5	532.255	2	MNGMLLNDR	18.55	-1	-1
	99	Oxidation(M)@1		0.000374022	1078.49	540.252	2	MNGMLLNDR	10.6167	-1	-1
	99			-0.000335237	1226.45	614.233	2	NFGEDMDDER	12.1167	-1	-1
	99			-4.91558e-05	1160.49	581.255	2	NLDDGIDDER	11.5	-1	-1
	99			0.000397381	1160.5	581.255	2	NLDDGIDDER	12.1	-1	-1
	99			0.0112395	4456.21	1115.06	4	NPQQHLNAQPQVTMQQPAVHVQGQEPLTASMLASAPPQEQK	60.9833	-1	-1
	99	Oxidation(M)@14		0.00228715	4472.2	1119.06	4	NPQQHLNAQPQVTMQQPAVHVQGQEPLTASMLASAPPQEQK	54.1667	-1	-1
	99			0.000996156	933.529	467.771	2	SGVGNIFIK	27.4	-1	-1
	99		missed K-V@2	0.00133501	1692.92	565.313	3	SKVDEAVAVLQAHQAK	27.3	-1	-1
	99		missed K-V@2	0.00462156	1692.92	565.313	3	SKVDEAVAVLQAHQAK	26.7	-1	-1
	99			0.00151304	1927.91	964.961	2	SLGYAYVNFQQPADAER	55.9833	-1	-1
	99			0.0025768	1927.91	643.643	3	SLGYAYVNFQQPADAER	55.7333	-1	-1
	99			-0.000192229	1477.79	493.604	3	VDEAVAVLQAHQAK	19.0167	-1	-1
32	39.29	Q14683	SMC1A	Structural maintenance of chromosomes protein 1A OS=Homo sapiens OX=9606 GN=SMC1A PE=1 SV=2	143.233	22	23	18.17
	Conf	Modifications	Cleavages	dMass	Prec MW	Theor m/z	Theor z	Sequence	Time	PrecursorSignal	PrecursorElution
	96.66	Oxidation(M)@6		-0.00138811	1517.71	759.865	2	ELNQVMEQLGDAR	24.75	-1	-1
	96.76			-0.00179798	906.443	454.23	2	LEFENQK	5.45	-1	-1
	97.1			6.4711e-06	1072.58	537.295	2	AATLAQELEK	15.9833	-1	-1
	97.98			0.00085984	935.534	468.774	2	VLTFDLTK	38.9667	-1	-1
	98.15			-0.00236102	2319.15	774.058	3	GEPETFLPLDYLEVKPTDEK	84.1667	-1	-1
	98.18			0.00170952	1061.58	531.795	2	LGIQLDFEK	51.8	-1	-1
	98.55			-0.00619333	1233.58	617.803	2	NMDAIIVDSEK	29.4167	-1	-1
	98.58			-0.0128062	2485	829.346	3	GTMDDISQEEGSSQGEDSVSGSQR	27.7333	-1	-1
	98.63	Carbamidomethyl(C)@13		0.00473488	1830.76	916.385	2	MNQVEDEVFEEFCR	75.15	-1	-1
	99			-0.00211641	1408.6	705.308	2	AEEDTQFNYHR	7.75	-1	-1
	99			-0.00155626	1688.73	845.375	2	AFVSMVYSEEGAEDR	45.3667	-1	-1
	99	Deamidated(Q)@4	missed K-F@2	0.0214191	1672.74	837.368	2	DKFQETSDEFEAAR	24.6833	-1	-1
	99			-0.00426661	1501.72	751.867	2	ELNQVMEQLGDAR	47.5833	-1	-1
	99			0.00296063	1501.72	751.867	2	ELNQVMEQLGDAR	48.1833	-1	-1
	99			-0.00179193	1428.61	715.315	2	FQETSDEFEAAR	20.95	-1	-1
	99	Deamidated(N)@8		0.000853782	1161.6	581.809	2	FTAIIGPNGSGK	27.95	-1	-1
	99			0.000745951	1064.6	533.306	2	HLALNLQEK	9.0833	-1	-1
	99			-0.00131581	1516.78	759.398	2	IIDETMAQLQDLK	58.0667	-1	-1
	99			-0.000689006	1213.64	607.828	2	LNEQQSVLQR	9.1667	-1	-1
	99	Oxidation(M)@2		-0.00167247	1249.58	625.8	2	NMDAIIVDSEK	13.2667	-1	-1
	99		missed R-L@1	0.000807469	1062.55	532.28	2	RLEFENQK	3.4	-1	-1
	99		missed K-R@10	-0.00193633	1294.61	648.315	2	SGELAQEYDKR	4.1667	-1	-1
	99			-0.000347791	1089.57	545.791	2	SGVISGGASDLK	9.45	-1	-1
33	38.64	P68104	EEF1A1	Elongation factor 1-alpha 1 OS=Homo sapiens OX=9606 GN=EEF1A1 PE=1 SV=1	50.141	38	97	43.94
	Conf	Modifications	Cleavages	dMass	Prec MW	Theor m/z	Theor z	Sequence	Time	PrecursorSignal	PrecursorElution
	95.93		cleaved T-T@N-term	-0.00126474	931.511	466.764	2	TTGHLIYK	3.85	-1	-1
	96.25		cleaved V-T@N-term	4.80984e-05	978.525	490.27	2	TIIDAPGHR	32.6333	-1	-1
	96.55	Oxidation(M)@15; Carbamidomethyl(C)@16		0.0355802	3010.42	1004.47	3	SGDAAIVDMVPGKPMCVESFSDYPPLGR	88.95	-1	-1
	96.71	Oxidation(M)@15; Carbamidomethyl(C)@16		-0.00426123	3010.38	753.604	4	SGDAAIVDMVPGKPMCVESFSDYPPLGR	78.3167	-1	-1
	96.93	Oxidation(M)@4		0.000690733	2495.18	624.801	4	SVEMHHEALSEALPGDNVGFNVK	42.4167	-1	-1
	97.2	Oxidation(M)@10		5.46239e-05	2530.37	844.464	3	VETGVLKPGMVVTFAPVNVTTEVK	68.6	-1	-1
	97.49			-0.00035296	2514.38	629.601	4	VETGVLKPGMVVTFAPVNVTTEVK	77	-1	-1
	98.54	Oxidation(M)@9; Oxidation(M)@15; Carbamidomethyl(C)@16		0.00306364	3026.38	1009.8	3	SGDAAIVDMVPGKPMCVESFSDYPPLGR	71.45	-1	-1
	98.56			0.00704285	1313.74	657.874	2	EHALLAYTLGVK	39.3333	-1	-1
	98.71			-0.000643664	1587.87	397.976	4	THINIVVIGHVDSGK	37.1333	-1	-1
	98.72			-0.000572044	1313.73	438.919	3	EHALLAYTLGVK	39.25	-1	-1
	98.81			-0.0024399	974.541	488.279	2	LPLQDVYK	26.0167	-1	-1
	99		cleaved L-A@N-term	-0.00212943	750.425	376.221	2	AYTLGVK	39.5	-1	-1
	99	Carbamidomethyl(C)@1	cleaved M-C@N-term	-0.00393379	1525.68	763.851	2	CVESFSDYPPLGR	46.7167	-1	-1
	99	Carbamidomethyl(C)@1	cleaved M-C@N-term	0.000464767	1525.69	763.851	2	CVESFSDYPPLGR	47.8167	-1	-1
	99			-0.000162925	1313.73	657.874	2	EHALLAYTLGVK	40.5333	-1	-1
	99			-0.00447781	1313.73	657.874	2	EHALLAYTLGVK	41.5667	-1	-1
	99			0.000939343	1313.74	657.874	2	EHALLAYTLGVK	39.4333	-1	-1
	99			0.00102714	1313.74	438.919	3	EHALLAYTLGVK	40.7333	-1	-1
	99			0.00157646	1313.74	438.919	3	EHALLAYTLGVK	40.8167	-1	-1
	99			0.002467	1313.74	438.919	3	EHALLAYTLGVK	41.4333	-1	-1
	99	Carbamidomethyl@N-term		-0.00019941	1370.76	457.926	3	EHALLAYTLGVK	41.1333	-1	-1
	99	Glu->pyro-Glu@N-term		1.18614e-05	1295.72	648.869	2	EHALLAYTLGVK	60.4167	-1	-1
	99	Glu->pyro-Glu@N-term; Carbamidomethyl(H)@2		-0.00066762	1352.74	677.38	2	EHALLAYTLGVK	57.6167	-1	-1
	99	Delta:H(4)C(2)(K)@4	missed K-Y@4	1.81857e-05	1340.71	671.364	2	GSFKYAWVLDK	43.95	-1	-1
	99			4.20667e-05	1024.6	513.309	2	IGGIGTVPVGR	25.85	-1	-1
	99			6.35382e-05	1024.6	513.309	2	IGGIGTVPVGR	25.2667	-1	-1
	99	Carbamidomethyl@N-term		0.00560185	1081.63	541.819	2	IGGIGTVPVGR	28	-1	-1
	99	Delta:H(4)C(2)(K)@11	missed K-R@11	-0.00120585	1465.69	733.851	2	MDSTEPPYSQKR	4.1167	-1	-1
	99	Oxidation(M)@1; Delta:H(4)C(2)(K)@11	missed K-R@11	-0.00617853	1481.68	741.848	2	MDSTEPPYSQKR	3.25	-1	-1
	99	Oxidation(M)@2; Carbamidomethyl(C)@11		-0.00601681	2924.42	975.816	3	NMITGTSQADCAVLIVAAGVGEFEAGISK	104.45	-1	-1
	99	Oxidation(M)@2; Carbamidomethyl(C)@11		0.000491129	2924.43	975.816	3	NMITGTSQADCAVLIVAAGVGEFEAGISK	103.85	-1	-1
	99		cleaved K-P@N-term	0.00383909	1787.95	894.982	2	PGMVVTFAPVNVTTEVK	71.3167	-1	-1
	99	Carbamidomethyl(C)@3	cleaved K-P@N-term	-0.000416861	1753.78	877.897	2	PMCVESFSDYPPLGR	63.7333	-1	-1
	99	Gln->pyro-Glu@N-term		0.000714141	852.508	427.261	2	QLIVGVNK	41.05	-1	-1
	99		cleaved K-P@C-term	-0.00247336	1258.62	630.319	2	SGDAAIVDMVPGK	38	-1	-1
	99	Oxidation(M)@9	cleaved K-P@C-term	0.00136829	1274.62	638.316	2	SGDAAIVDMVPGK	21.3167	-1	-1
	99		cleaved M-C@C-term	0.0023167	1486.72	744.365	2	SGDAAIVDMVPGKPM	55.7167	-1	-1
	99		cleaved M-C@C-term	0.00634501	1486.72	744.365	2	SGDAAIVDMVPGKPM	55.6167	-1	-1
	99	Oxidation(M)@9	cleaved M-C@C-term	0.00206597	1502.71	752.363	2	SGDAAIVDMVPGKPM	39.85	-1	-1
	99	Carbamidomethyl(C)@16		-0.00151651	2994.39	999.138	3	SGDAAIVDMVPGKPMCVESFSDYPPLGR	89.4167	-1	-1
	99	Carbamidomethyl(C)@16		-0.00186784	2994.39	749.605	4	SGDAAIVDMVPGKPMCVESFSDYPPLGR	89.4333	-1	-1
	99	Carbamidomethyl(C)@16		-0.00475763	2994.39	999.138	3	SGDAAIVDMVPGKPMCVESFSDYPPLGR	88.8167	-1	-1
	99	Oxidation(M)@15; Carbamidomethyl(C)@16		-0.01431	3010.37	1004.47	3	SGDAAIVDMVPGKPMCVESFSDYPPLGR	82.85	-1	-1
	99	Oxidation(M)@15; Carbamidomethyl(C)@16		0.00147392	3010.39	1004.47	3	SGDAAIVDMVPGKPMCVESFSDYPPLGR	82.2667	-1	-1
	99	Oxidation(M)@9; Carbamidomethyl(C)@16		-0.00671713	3010.38	1004.47	3	SGDAAIVDMVPGKPMCVESFSDYPPLGR	78.3167	-1	-1
	99	Oxidation(M)@9; Carbamidomethyl(C)@16		0.0058547	3010.39	1004.47	3	SGDAAIVDMVPGKPMCVESFSDYPPLGR	78.9167	-1	-1
	99	Oxidation(M)@9; Oxidation(M)@15; Carbamidomethyl(C)@16		0.00195216	3026.38	1009.8	3	SGDAAIVDMVPGKPMCVESFSDYPPLGR	70.85	-1	-1
	99	Carbamidomethyl@N-term		-0.0024162	1176.61	589.314	2	STTTGHLIYK	4.7333	-1	-1
	99			-0.00122371	2479.18	620.802	4	SVEMHHEALSEALPGDNVGFNVK	49.8	-1	-1
	99			-0.00614575	2479.17	620.802	4	SVEMHHEALSEALPGDNVGFNVK	49.2	-1	-1
	99			0.000950281	2479.18	827.401	3	SVEMHHEALSEALPGDNVGFNVK	49.4833	-1	-1
	99	Dethiomethyl(M)@4; Oxidation(H)@6; Carbamidomethyl(E)@11		0.021373	2504.21	627.056	4	SVEMHHEALSEALPGDNVGFNVK	55.3167	-1	-1
	99			-0.000192643	1587.87	530.298	3	THINIVVIGHVDSGK	23.6	-1	-1
	99			-0.000284059	1587.87	530.298	3	THINIVVIGHVDSGK	31.6167	-1	-1
	99			-0.000429043	1587.87	530.298	3	THINIVVIGHVDSGK	25.95	-1	-1
	99			-0.000558853	1587.87	530.298	3	THINIVVIGHVDSGK	28.05	-1	-1
	99			-0.00427425	1587.87	530.298	3	THINIVVIGHVDSGK	22.85	-1	-1
	99			-0.0225315	1587.85	530.298	3	THINIVVIGHVDSGK	39.5	-1	-1
	99			-1.04779	1586.83	530.298	3	THINIVVIGHVDSGK	40.1333	-1	-1
	99			-2.98319	1584.89	530.298	3	THINIVVIGHVDSGK	25.3833	-1	-1
	99			0.000356672	1587.87	530.298	3	THINIVVIGHVDSGK	26.55	-1	-1
	99			0.00118078	1587.87	530.298	3	THINIVVIGHVDSGK	24.1833	-1	-1
	99			0.00148525	1587.87	530.298	3	THINIVVIGHVDSGK	29.9	-1	-1
	99			0.00197085	1587.88	530.298	3	THINIVVIGHVDSGK	25.3667	-1	-1
	99			0.00237083	1587.88	530.298	3	THINIVVIGHVDSGK	29.5167	-1	-1
	99			0.00237083	1587.88	530.298	3	THINIVVIGHVDSGK	33.95	-1	-1
	99			0.00366252	1587.88	530.298	3	THINIVVIGHVDSGK	33.5	-1	-1
	99			0.00416811	1587.88	530.298	3	THINIVVIGHVDSGK	36.8667	-1	-1
	99			0.00433169	1587.88	530.298	3	THINIVVIGHVDSGK	40.1	-1	-1
	99			0.00762305	1587.88	530.298	3	THINIVVIGHVDSGK	32.2333	-1	-1
	99			4.20131e-07	1587.87	530.298	3	THINIVVIGHVDSGK	24.7833	-1	-1
	99			-0.00390849	2514.37	839.133	3	VETGVLKPGMVVTFAPVNVTTEVK	78.1333	-1	-1
	99			-0.00720438	2514.37	839.133	3	VETGVLKPGMVVTFAPVNVTTEVK	78.7167	-1	-1
	99			0.00122614	2514.38	839.133	3	VETGVLKPGMVVTFAPVNVTTEVK	76.95	-1	-1
	99			0.00144569	2514.38	839.133	3	VETGVLKPGMVVTFAPVNVTTEVK	77.5333	-1	-1
	99			0.00156644	2514.38	839.133	3	VETGVLKPGMVVTFAPVNVTTEVK	79.3167	-1	-1
	99	Carbamidomethyl@N-term		0.000283421	2571.4	858.14	3	VETGVLKPGMVVTFAPVNVTTEVK	80.95	-1	-1
	99	Deamidated(N)@18		0.00449645	2515.36	839.461	3	VETGVLKPGMVVTFAPVNVTTEVK	81.1	-1	-1
	99	Oxidation(M)@10		-0.000164261	2530.37	844.464	3	VETGVLKPGMVVTFAPVNVTTEVK	74.5167	-1	-1
	99	Oxidation(M)@10		-0.000741912	2530.37	844.464	3	VETGVLKPGMVVTFAPVNVTTEVK	69.2167	-1	-1
	99	Oxidation(M)@10		-0.00305766	2530.37	844.464	3	VETGVLKPGMVVTFAPVNVTTEVK	73.3333	-1	-1
	99	Oxidation(M)@10		-0.00367159	2530.37	844.464	3	VETGVLKPGMVVTFAPVNVTTEVK	77.0333	-1	-1
	99	Oxidation(M)@10		0.000356385	2530.37	844.464	3	VETGVLKPGMVVTFAPVNVTTEVK	75.1	-1	-1
	99	Oxidation(M)@10		0.000787045	2530.37	844.464	3	VETGVLKPGMVVTFAPVNVTTEVK	76.4333	-1	-1
	99	Oxidation(M)@10		0.00127191	2530.37	844.464	3	VETGVLKPGMVVTFAPVNVTTEVK	69.8167	-1	-1
	99	Oxidation(M)@10		0.00335052	2530.38	844.464	3	VETGVLKPGMVVTFAPVNVTTEVK	73.9333	-1	-1
	99	Oxidation(M)@10		5.51329e-05	2530.37	844.464	3	VETGVLKPGMVVTFAPVNVTTEVK	75.8333	-1	-1
	99		cleaved V-V@N-term	-0.000710127	910.486	456.251	2	VIGHVDSGK	23.05	-1	-1
	99		cleaved V-V@N-term	0.000479519	910.488	456.251	2	VIGHVDSGK	29.6333	-1	-1
	99		cleaved V-V@N-term	0.00106052	910.488	456.251	2	VIGHVDSGK	28.4333	-1	-1
	99		cleaved V-V@N-term	0.00124362	910.488	456.251	2	VIGHVDSGK	25.4833	-1	-1
	99		cleaved V-V@N-term	0.00228059	910.49	456.251	2	VIGHVDSGK	24.7333	-1	-1
	99		cleaved V-V@N-term	0.00447785	910.492	456.251	2	VIGHVDSGK	29.0333	-1	-1
	99		cleaved V-V@N-term	1.77447e-05	910.487	456.251	2	VIGHVDSGK	24.15	-1	-1
	99		cleaved Y-V@N-term	4.44614e-05	1077.59	539.804	2	VTIIDAPGHR	32.5333	-1	-1
	99			0.000832231	1403.72	468.914	3	YYVTIIDAPGHR	33.3333	-1	-1
34	38.45	P36551	CPOX	Oxygen-dependent coproporphyrinogen-III oxidase, mitochondrial OS=Homo sapiens OX=9606 GN=CPOX PE=1 SV=3	50.152	23	35	42.95
	Conf	Modifications	Cleavages	dMass	Prec MW	Theor m/z	Theor z	Sequence	Time	PrecursorSignal	PrecursorElution
	95.06	Glu->pyro-Glu@N-term		0.00627432	1052.59	527.301	2	EAEILEVLR	52.7333	-1	-1
	96.14		cleaved F-M@N-term	-0.00156746	1297.67	649.842	2	MAPPVTDLGELR	48.3167	-1	-1
	96.71			0.000731288	1184.72	593.366	2	AVVPSYIPLVK	57.45	-1	-1
	97.55	Deamidated(N)@10		0.00501551	1494.61	748.312	2	WEYMHSPSENSK	15.1333	-1	-1
	98.38			0.000636707	1070.6	536.306	2	EAEILEVLR	52.6	-1	-1
	99			0.00133971	1766.92	589.979	3	AGVSISVVHGNLSEEAAK	30.25	-1	-1
	99			0.00416317	1766.92	884.465	2	AGVSISVVHGNLSEEAAK	30.3167	-1	-1
	99			1.0009	1767.92	884.465	2	AGVSISVVHGNLSEEAAK	29.7333	-1	-1
	99			0.000344314	1937.91	646.977	3	ATSLGRPEEEEDELAHR	14.3833	-1	-1
	99			0.000496317	1937.91	646.977	3	ATSLGRPEEEEDELAHR	14.9667	-1	-1
	99	Carbamidomethyl(C)@1; Oxidation(M)@5		0.00786304	1794.84	898.421	2	CSSFMAPPVTDLGELR	63.4667	-1	-1
	99	Carbamidomethyl(C)@3		-0.00165028	1528.66	765.338	2	EACDQHGPDLYPK	9.2167	-1	-1
	99			0.000333904	1070.6	536.306	2	EAEILEVLR	53.2	-1	-1
	99	Carbamidomethyl(C)@8; Carbamidomethyl(C)@14		-0.000171837	1910.85	956.432	2	EGGGGISCVLQDGCVFEK	63.0167	-1	-1
	99			-0.000884398	1566.76	784.386	2	GIGGIFFDDLDSPSK	77.9167	-1	-1
	99			-0.00292495	1566.75	784.386	2	GIGGIFFDDLDSPSK	78.5167	-1	-1
	99		missed K-E@15	0.00104449	2227.08	743.367	3	GIGGIFFDDLDSPSKEEVFR	85.9	-1	-1
	99	Carbamidomethyl(C)@2		-0.00168618	1362.55	682.283	2	HCDDSFTPQEK	3.6833	-1	-1
	99			-0.00131416	1442.82	722.416	2	IESILMSLPLTAR	83.3667	-1	-1
	99			0.00027275	1442.82	722.416	2	IESILMSLPLTAR	82.75	-1	-1
	99			1.0033	1443.82	722.416	2	IESILMSLPLTAR	82.1667	-1	-1
	99	Oxidation(M)@6		-0.000942813	1458.81	730.413	2	IESILMSLPLTAR	73.0333	-1	-1
	99	Oxidation(M)@6		0.00347374	1458.82	730.413	2	IESILMSLPLTAR	82.5167	-1	-1
	99	Carbamidomethyl(C)@9; Carbamidomethyl(C)@15	missed K-E@1	-0.00811087	2038.94	680.656	3	KEGGGGISCVLQDGCVFEK	47.3333	-1	-1
	99	Carbamidomethyl(C)@4; Oxidation(M)@6		-0.00244137	1657.83	553.618	3	LPFCAMGVSSVIHPK	42.9	-1	-1
	99		cleaved V-P@N-term	0.000145962	915.543	458.779	2	PSYIPLVK	57.1333	-1	-1
	99		cleaved T-S@N-term	-0.0003252	1765.82	589.615	3	SLGRPEEEEDELAHR	14.5	-1	-1
	99			-0.000935714	1493.62	747.82	2	WEYMHSPSENSK	11.0667	-1	-1
	99			0.00092725	1493.63	498.882	3	WEYMHSPSENSK	11.0167	-1	-1
	99			0.00137717	1493.63	747.82	2	WEYMHSPSENSK	10.4667	-1	-1
	99	Oxidation(M)@4		-0.00297948	1509.62	755.817	2	WEYMHSPSENSK	4.6	-1	-1
	99			-0.00191805	1299.56	650.788	2	YFEVEEADGNK	17.5	-1	-1
	99			-0.000944454	1330.65	666.335	2	YVEFNLLYDR	64.8667	-1	-1
	99			-0.00197965	1330.65	666.335	2	YVEFNLLYDR	63.6333	-1	-1
	99			0.000495644	1330.66	666.335	2	YVEFNLLYDR	64.2333	-1	-1
35	37.33	Q9UQE7	SMC3	Structural maintenance of chromosomes protein 3 OS=Homo sapiens OX=9606 GN=SMC3 PE=1 SV=2	141.542	19	20	20.95
	Conf	Modifications	Cleavages	dMass	Prec MW	Theor m/z	Theor z	Sequence	Time	PrecursorSignal	PrecursorElution
	95.96			-0.0012762	1346.67	674.343	2	ELGSLPQEAFEK	41.35	-1	-1
	96.42			0.00484349	1172.55	587.28	2	GALTGGYYDTR	15.4333	-1	-1
	97.49			-0.00153135	1002.5	502.256	2	SLDQAINDK	7.05	-1	-1
	97.79			0.00252117	1571.84	786.926	2	MNLPGEVTFLPLNK	79.8333	-1	-1
	98.15	Deamidated(Q)@3		0.0176863	1759.86	587.621	3	SLQSLEASLHAMESTR	60.95	-1	-1
	98.73			-0.000224767	1235.6	618.809	2	DQTIVDPFSSK	43.1333	-1	-1
	99			-0.000930824	1156.64	579.33	2	AILNGIDSINK	33.8667	-1	-1
	99			-0.000190068	1855.9	928.955	2	ALEYTIYNQELNETR	52	-1	-1
	99			0.00390552	1855.9	928.955	2	ALEYTIYNQELNETR	51.4	-1	-1
	99			-0.000855707	1134.45	568.231	2	DFVEDDTTHG	11.6167	-1	-1
	99			0.00645868	1473.68	737.842	2	DLQDELAGNSEQR	28.35	-1	-1
	99			-0.000202478	1764.82	883.419	2	DTAYPETNDAIPMISK	56.25	-1	-1
	99			0.996687	2064.02	1032.52	2	ETEGGTVLTATTSELEAINK	70.8167	-1	-1
	99		missed K-R@20	0.00248939	2219.13	740.717	3	ETEGGTVLTATTSELEAINKR	62.2333	-1	-1
	99	Deamidated(Q)@7		0.0149546	2038.8	1020.4	2	GDVEGSQSQDEGEGSGESER	3.7667	-1	-1
	99			-7.11302e-05	1963.96	982.987	2	GSGSQSSVPSVDQFTGVGIR	56.7667	-1	-1
	99			-0.00955873	2473.16	825.397	3	INNEIDQLMNQMQQIETQQR	95.4333	-1	-1
	99			-0.00401605	1551.73	776.875	2	NDVMNLLESAGFSR	86.4667	-1	-1
	99		missed R-L@1	0.00165579	1640.85	547.957	3	RLDQVEQELNELR	50.3167	-1	-1
	99			7.78884e-05	1043.52	522.77	2	VDALNDEIR	15.5833	-1	-1
36	37.16	P07437	TUBB	Tubulin beta chain OS=Homo sapiens OX=9606 GN=TUBB PE=1 SV=2	49.671	33	69	52.7
	Conf	Modifications	Cleavages	dMass	Prec MW	Theor m/z	Theor z	Sequence	Time	PrecursorSignal	PrecursorElution
	96.5	Oxidation(M)@11		-0.00145207	1630.82	816.419	2	AILVDLEPGTMDSVR	63.5167	-1	-1
	96.57			-0.00261662	1658.89	830.451	2	ALTVPELTQQVFDAK	77.1167	-1	-1
	97.17	Carbamidomethyl@N-term		0.012887	1671.86	836.932	2	AILVDLEPGTMDSVR	67.7	-1	-1
	97.28	Oxidation(M)@2; Oxidation(M)@3; Carbamidomethyl(C)@6		-0.00112513	1096.41	549.212	2	NMMAACDPR	2.8167	-1	-1
	98.41			0.00170101	1038.59	520.3	2	YLTVAAVFR	50.3333	-1	-1
	98.77	Oxidation(M)@8		-0.00137084	1244.58	623.3	2	ISEQFTAMFR	36.1833	-1	-1
	98.84		cleaved F-P@N-term	0.0616386	982.581	492.267	2	PGQLNADLR	34.45	-1	-1
	99			-0.0016193	1614.83	808.422	2	AILVDLEPGTMDSVR	65.6833	-1	-1
	99			0.000327052	1614.83	808.422	2	AILVDLEPGTMDSVR	66.2833	-1	-1
	99	Oxidation(M)@11		-0.000497216	1630.82	816.419	2	AILVDLEPGTMDSVR	53.8	-1	-1
	99	Oxidation(M)@11		-0.000859809	1630.82	816.419	2	AILVDLEPGTMDSVR	62.9167	-1	-1
	99	Oxidation(M)@11		-0.000963793	1630.82	816.419	2	AILVDLEPGTMDSVR	53.2	-1	-1
	99	Oxidation(M)@11		-0.00293862	1630.82	816.419	2	AILVDLEPGTMDSVR	64.1	-1	-1
	99			-0.000506176	1658.89	553.97	3	ALTVPELTQQVFDAK	76.45	-1	-1
	99			-0.000509245	1658.89	830.451	2	ALTVPELTQQVFDAK	76.4667	-1	-1
	99			0.000145309	1658.89	553.97	3	ALTVPELTQQVFDAK	75.85	-1	-1
	99	Deamidated(Q)@9		0.0205501	1659.89	830.943	2	ALTVPELTQQVFDAK	75.2833	-1	-1
	99	Carbamidomethyl(C)@10		-0.000428764	1821.92	608.312	3	EIVHIQAGQCGNQIGAK	19.35	-1	-1
	99	Carbamidomethyl(C)@10		-0.00289857	1821.91	911.965	2	EIVHIQAGQCGNQIGAK	19.4	-1	-1
	99	Carbamidomethyl(C)@10		-9.03215	1812.88	911.965	2	EIVHIQAGQCGNQIGAK	26.95	-1	-1
	99	Carbamidomethyl(C)@10		-9.03561	1812.88	911.965	2	EIVHIQAGQCGNQIGAK	27.55	-1	-1
	99			-0.00168996	1445.68	723.848	2	EVDEQMLNVQNK	23.5833	-1	-1
	99	Oxidation(M)@6		-0.000294807	1461.68	731.846	2	EVDEQMLNVQNK	23.65	-1	-1
	99	Oxidation(M)@6		-0.000339205	1461.68	731.846	2	EVDEQMLNVQNK	10.5667	-1	-1
	99	Oxidation(M)@6		-0.000478429	1461.68	731.846	2	EVDEQMLNVQNK	9.9833	-1	-1
	99			-0.000334593	1129.59	565.801	2	FPGQLNADLR	33.0833	-1	-1
	99			0.000375455	1129.59	565.801	2	FPGQLNADLR	34.85	-1	-1
	99	Deamidated(N)@6		-0.0049521	1130.57	566.293	2	FPGQLNADLR	38.3833	-1	-1
	99			-0.000550281	1957.97	653.665	3	GHYTEGAELVDSVLDVVR	84.0833	-1	-1
	99			0.000726624	1957.98	979.995	2	GHYTEGAELVDSVLDVVR	84.4333	-1	-1
	99			0.00075518	1957.98	653.665	3	GHYTEGAELVDSVLDVVR	85.2667	-1	-1
	99			0.000938285	1957.98	653.665	3	GHYTEGAELVDSVLDVVR	84.6667	-1	-1
	99			0.00329864	1957.98	979.995	2	GHYTEGAELVDSVLDVVR	85.0333	-1	-1
	99	Dehydrated(S)@12		-0.00110138	1939.96	647.662	3	GHYTEGAELVDSVLDVVR	84.6667	-1	-1
	99			-0.000801099	1318.69	660.355	2	IMNTFSVVPSPK	44.95	-1	-1
	99	Oxidation(M)@2		-0.000372619	1334.69	668.352	2	IMNTFSVVPSPK	35.0333	-1	-1
	99	Oxidation(M)@2		-0.00247845	1334.69	668.352	2	IMNTFSVVPSPK	42.1167	-1	-1
	99	Oxidation(M)@2		0.000573297	1334.69	668.352	2	IMNTFSVVPSPK	34.6333	-1	-1
	99	Oxidation(M)@2		0.00167773	1334.69	668.352	2	IMNTFSVVPSPK	35.8167	-1	-1
	99	Oxidation(M)@2		0.00374712	1334.69	668.352	2	IMNTFSVVPSPK	45.1667	-1	-1
	99			-0.000195284	1228.59	615.303	2	ISEQFTAMFR	53.55	-1	-1
	99			0.000646059	1228.59	615.303	2	ISEQFTAMFR	52.35	-1	-1
	99			0.00576197	1228.6	615.303	2	ISEQFTAMFR	52.95	-1	-1
	99	Oxidation(M)@8		0.000822788	1244.59	623.3	2	ISEQFTAMFR	35.6	-1	-1
	99			-0.000336628	1300.63	651.322	2	ISVYYNEATGGK	19.2	-1	-1
	99			-0.00461677	1300.63	651.322	2	ISVYYNEATGGK	18.6167	-1	-1
	99			0.00067492	1300.63	651.322	2	ISVYYNEATGGK	20.5167	-1	-1
	99	Carbamidomethyl@N-term		-0.00278776	1357.65	679.833	2	ISVYYNEATGGK	23.4	-1	-1
	99		missed K-Y@12	0.00608696	1815.92	606.312	3	ISVYYNEATGGKYVPR	34.2167	-1	-1
	99			0.000991197	1142.63	572.321	2	LAVNMVPFPR	56.2833	-1	-1
	99			0.00137882	1142.63	572.321	2	LAVNMVPFPR	56.8833	-1	-1
	99	Deamidated(N)@4		-0.0246525	1143.59	572.813	2	LAVNMVPFPR	56.2833	-1	-1
	99	Oxidation(M)@5		0.000800882	1158.62	580.318	2	LAVNMVPFPR	41.9	-1	-1
	99	Carbamidomethyl(C)@23		-0.000861731	2707.33	903.451	3	LTTPTYGDLNHLVSATMSGVTTCLR	97.0667	-1	-1
	99	Carbamidomethyl(C)@23		-0.00232935	2707.33	677.84	4	LTTPTYGDLNHLVSATMSGVTTCLR	97.0833	-1	-1
	99	Deamidated(N)@10; Oxidation(M)@17; Carbamidomethyl(C)@23		0.0173031	2724.33	909.111	3	LTTPTYGDLNHLVSATMSGVTTCLR	82.4167	-1	-1
	99			-0.00164391	1868.97	935.493	2	MAVTFIGNSTAIQELFK	97.2667	-1	-1
	99			0.00139944	1868.97	935.493	2	MAVTFIGNSTAIQELFK	96.6667	-1	-1
	99	Oxidation(M)@1		-0.000381829	1884.97	943.49	2	MAVTFIGNSTAIQELFK	90.7333	-1	-1
	99	Oxidation(M)@1		-0.000503899	1884.97	943.49	2	MAVTFIGNSTAIQELFK	90.8	-1	-1
	99	Oxidation(M)@1		-0.00111425	1884.96	943.49	2	MAVTFIGNSTAIQELFK	91.3833	-1	-1
	99	Oxidation(M)@1		-0.00247303	1884.96	629.329	3	MAVTFIGNSTAIQELFK	91.3167	-1	-1
	99	Oxidation(M)@1		0.00304116	1884.97	943.49	2	MAVTFIGNSTAIQELFK	96.9	-1	-1
	99			0.000121596	1695.83	848.92	2	NSSYFVEWIPNNVK	71.7667	-1	-1
	99			0.000247553	1695.83	848.92	2	NSSYFVEWIPNNVK	72.6833	-1	-1
	99		cleaved V-P@N-term	-0.0057467	1274.64	638.333	2	PELTQQVFDAK	75.5	-1	-1
	99		cleaved V-P@N-term	0.00133631	1274.65	638.333	2	PELTQQVFDAK	76.4167	-1	-1
	99	Carbamidomethyl(C)@4		-0.000896689	1027.51	514.763	2	TAVCDIPPR	11.7833	-1	-1
	99		cleaved H-Q@C-term	0.00134563	1729.85	865.933	2	VSDTVVEPYNATLSVH	49.6	-1	-1
37	36.24	P00367	GLUD1	Glutamate dehydrogenase 1, mitochondrial OS=Homo sapiens OX=9606 GN=GLUD1 PE=1 SV=2	61.398	25	42	41.4
	Conf	Modifications	Cleavages	dMass	Prec MW	Theor m/z	Theor z	Sequence	Time	PrecursorSignal	PrecursorElution
	96.32			0.00108874	1195.67	399.564	3	LQHGSILGFPK	24.6667	-1	-1
	96.51			-0.000165985	999.448	500.731	2	MVEGFFDR	34.7167	-1	-1
	96.67	Oxidation(M)@1		0.00353702	1015.45	508.729	2	MVEGFFDR	24.7167	-1	-1
	97.16			0.00125771	962.52	482.267	2	YNLGLDLR	42.65	-1	-1
	97.55			-0.000547481	1195.67	598.843	2	LQHGSILGFPK	25.0167	-1	-1
	97.68			-0.00583457	1919.9	960.96	2	DSNYHLLMSVQESLER	67.9833	-1	-1
	97.79			-0.000784292	743.417	372.716	2	LVEDLR	8.0833	-1	-1
	98.09			-0.00325314	1490.72	497.914	3	DIVHSGLAYTMER	43.3167	-1	-1
	98.11	Oxidation(M)@11		-0.00200207	1506.71	754.364	2	DIVHSGLAYTMER	34.6167	-1	-1
	98.16			0.000202068	1736.88	579.969	3	HGGTIPIVPTAEFQDR	43.05	-1	-1
	98.17			-0.000424322	1195.67	399.564	3	LQHGSILGFPK	25.25	-1	-1
	98.42			0.00381362	996.535	499.273	2	ALASLMTYK	30.2333	-1	-1
	99	Carbamidomethyl(C)@13		-0.0012393	2489.23	830.753	3	AKPYEGSILEADCDILIPAASEK	69.0167	-1	-1
	99	Carbamidomethyl(C)@13		-0.00160794	2489.23	830.753	3	AKPYEGSILEADCDILIPAASEK	68.4167	-1	-1
	99	Carbamidomethyl(C)@1		-0.00290284	1218.6	610.311	2	CAVVDVPFGGAK	37.0333	-1	-1
	99	Carbamidomethyl(C)@1		0.00340942	2128.98	1065.49	2	CIAVGESDGSIWNPDGIDPK	67.2667	-1	-1
	99			-0.00559786	1424.62	713.318	2	DDGSWEVIEGYR	61.8833	-1	-1
	99			0.000333465	1424.62	713.318	2	DDGSWEVIEGYR	59.9	-1	-1
	99			0.000464916	1424.62	713.318	2	DDGSWEVIEGYR	60.5	-1	-1
	99			-0.00260011	1490.72	746.367	2	DIVHSGLAYTMER	43.6667	-1	-1
	99			-0.00272218	1490.72	746.367	2	DIVHSGLAYTMER	43.5667	-1	-1
	99			0.00122798	1490.72	497.914	3	DIVHSGLAYTMER	43.9	-1	-1
	99			-0.000401389	1919.9	640.976	3	DSNYHLLMSVQESLER	68.7667	-1	-1
	99			-0.000408794	1919.9	640.976	3	DSNYHLLMSVQESLER	68.1667	-1	-1
	99			-0.00615803	1919.9	960.96	2	DSNYHLLMSVQESLER	68.5833	-1	-1
	99	Oxidation(M)@8		-0.00170974	1935.9	646.307	3	DSNYHLLMSVQESLER	62.3833	-1	-1
	99	Oxidation(M)@8		-0.00368592	1935.9	646.307	3	DSNYHLLMSVQESLER	63.85	-1	-1
	99			-0.000504525	1914.91	958.465	2	GFIGPGIDVPAPDMSTGER	73.0333	-1	-1
	99	Oxidation(M)@14		0.00164392	1930.91	966.462	2	GFIGPGIDVPAPDMSTGER	61.8333	-1	-1
	99			0.00181351	1736.89	869.45	2	HGGTIPIVPTAEFQDR	43.6333	-1	-1
	99			1.13631e-05	1736.88	579.969	3	HGGTIPIVPTAEFQDR	43.65	-1	-1
	99			-0.000967678	1582.78	792.399	2	IIAEGANGPTTPEADK	14.2833	-1	-1
	99	Deamidated(N)@7		-0.000126029	1583.77	792.891	2	IIAEGANGPTTPEADK	17.0667	-1	-1
	99	Deamidated(N)@7		-0.00205691	1583.77	792.891	2	IIAEGANGPTTPEADK	18.1667	-1	-1
	99		missed K-I@16	-0.00015773	2241.16	748.062	3	IIAEGANGPTTPEADKIFLER	54.2	-1	-1
	99		missed K-G@1	0.00140068	2043.01	682.01	3	KGFIGPGIDVPAPDMSTGER	57.1833	-1	-1
	99	Oxidation(M)@15	missed K-G@1	-0.00284173	2059	687.342	3	KGFIGPGIDVPAPDMSTGER	45.85	-1	-1
	99		cleaved Y-S@N-term; missed R-E@7	-1.7183e-05	1738.78	870.397	2	SEAVADREDDPNFFK	26.5833	-1	-1
	99			-0.000425375	1078.57	540.29	2	TAAYVNAIEK	11.5	-1	-1
	99			-0.000449537	1078.57	540.29	2	TAAYVNAIEK	12.0833	-1	-1
	99			-0.000309792	1240.58	621.298	2	YSTDVSVDEVK	20.3	-1	-1
	99			0.000670488	1240.58	621.298	2	YSTDVSVDEVK	21.0167	-1	-1
38	36.2	Q7L2E3	DHX30	ATP-dependent RNA helicase DHX30 OS=Homo sapiens OX=9606 GN=DHX30 PE=1 SV=1	133.938	21	26	20.77
	Conf	Modifications	Cleavages	dMass	Prec MW	Theor m/z	Theor z	Sequence	Time	PrecursorSignal	PrecursorElution
	96.31		cleaved A-L@N-term	-0.000495135	826.527	414.271	2	LLAELLR	37.3667	-1	-1
	96.81	Oxidation(M)@6		0.00121541	1545.63	773.82	2	GSSFEMTDDDSAIR	16.2833	-1	-1
	97.59			-0.00743486	2581.32	861.45	3	DSGPLSDPITGKPYVPLLEAEEVR	88.8	-1	-1
	98.43	Carbamidomethyl(C)@21		-0.0113803	2422.2	808.413	3	DTILNAIEQHPVVVISGDTGCGK	78.7167	-1	-1
	98.47			0.00112437	984.573	493.293	2	NLLNSVIGR	41.5833	-1	-1
	98.88			0.000766265	1289.68	645.849	2	ATISLSDSDLLR	52.0833	-1	-1
	99			-0.00028333	1980.09	991.052	2	AVDEAVILLQEIGVLDQR	103.517	-1	-1
	99			-0.000476005	1149.54	575.778	2	DPFSSSLQNR	23.0833	-1	-1
	99			-0.00162311	2581.33	861.45	3	DSGPLSDPITGKPYVPLLEAEEVR	89.3833	-1	-1
	99			0.00266414	2284.22	572.062	4	DSSQVHPLAVLLLTDGDVHIR	81.4167	-1	-1
	99			-0.000868308	1822.91	912.462	2	ENYLEENLLYAPSLR	82.4167	-1	-1
	99			0.00618505	1822.92	912.462	2	ENYLEENLLYAPSLR	81.8333	-1	-1
	99			0.00017782	1529.63	765.822	2	GSSFEMTDDDSAIR	30.3833	-1	-1
	99	Oxidation(M)@6		0.00115177	1545.63	773.82	2	GSSFEMTDDDSAIR	15.6833	-1	-1
	99			0.00104178	980.603	491.308	2	IPQLLLER	41.1667	-1	-1
	99	Deamidated(Q)@8		0.000116406	930.514	466.264	2	ISAVSVAQR	8.85	-1	-1
	99		cleaved A-L@N-term	5.77376e-05	826.528	414.271	2	LLAELLR	36.7667	-1	-1
	99			-0.00464659	1241.6	621.811	2	LQEALGMHESK	5.2667	-1	-1
	99			0.00118726	1197.66	599.838	2	LQSDDILPLGK	43.75	-1	-1
	99			-0.00290237	1243.69	622.854	2	LSQSLLELWR	71.75	-1	-1
	99			0.0641141	1243.76	622.854	2	LSQSLLELWR	71.8333	-1	-1
	99			-0.00226094	1304.64	653.327	2	LVLMSATGDNER	23.1	-1	-1
	99	Oxidation(M)@4		-0.00445738	1320.63	661.324	2	LVLMSATGDNER	10.45	-1	-1
	99	Carbamidomethyl(C)@7		0.00120396	1177.59	589.803	2	QAAAAACQLFK	20	-1	-1
	99			0.000607266	1224.71	613.361	2	TPLENLVLQAK	49.6167	-1	-1
	99			0.00174286	1204.67	603.34	2	VIQIATSSSTAK	8.4333	-1	-1
39	35.89	P08238	HSP90AB1	Heat shock protein HSP 90-beta OS=Homo sapiens OX=9606 GN=HSP90AB1 PE=1 SV=4	83.264	20	26	30.25
	Conf	Modifications	Cleavages	dMass	Prec MW	Theor m/z	Theor z	Sequence	Time	PrecursorSignal	PrecursorElution
	96.74			-0.00026529	732.438	367.226	2	SLVSVTK	5.4333	-1	-1
	96.81			0.000521086	1150.55	576.283	2	YIDQEELNK	9.2333	-1	-1
	96.98			-0.00570644	3531.63	883.917	4	LGLGIDEDEVAAEEPNAAVPDEIPPLEGDEDASR	96.8333	-1	-1
	97.63	Oxidation(M)@10		-0.000639507	2191.93	731.652	3	YHTSQSGDEMTSLSEYVSR	26.4833	-1	-1
	98.26			-5.0887e-05	828.522	415.268	2	ALLFIPR	45.35	-1	-1
	98.33			0.000799101	1526.74	509.919	3	SLTNDWEDHLAVK	40.95	-1	-1
	98.72			0.000845422	1274.64	638.325	2	ELISNASDALDK	27.9333	-1	-1
	98.87			-2.61317e-05	729.438	365.727	2	LSELLR	10.7333	-1	-1
	98.96			0.0003224	1248.61	625.312	2	EQVANSAFVER	12.9167	-1	-1
	99			0.000422464	1241.7	621.856	2	ADLINNLGTIAK	47.7	-1	-1
	99			-0.00106465	1310.56	656.289	2	EDQTEYLEER	15.6	-1	-1
	99			0.000156943	1310.56	656.289	2	EDQTEYLEER	15	-1	-1
	99			-0.00298312	1415.63	708.822	2	EGLELPEDEEEK	28.1333	-1	-1
	99			0.0013987	1512.78	757.396	2	GVVDSEDLPLNISR	56.7167	-1	-1
	99	Carbamidomethyl@N-term		0.00202448	1569.8	785.907	2	GVVDSEDLPLNISR	57.4167	-1	-1
	99			-0.000456049	1781.94	594.988	3	HLEINPDHPIVETLR	36.55	-1	-1
	99			0.0134749	3531.65	1178.22	3	LGLGIDEDEVAAEEPNAAVPDEIPPLEGDEDASR	96.6167	-1	-1
	99			-8.29474e-05	1846.79	924.402	2	NPDDITQEEYGEFYK	51.55	-1	-1
	99			0.00374797	1846.79	924.402	2	NPDDITQEEYGEFYK	50.95	-1	-1
	99		missed R-A@1	0.000117827	1235.63	618.822	2	RAPFDLFENK	38.55	-1	-1
	99			0.00105259	1348.73	675.371	2	TLTLVDTGIGMTK	51.6667	-1	-1
	99			0.00234189	1348.73	675.371	2	TLTLVDTGIGMTK	53.1833	-1	-1
	99	Oxidation(M)@11		-0.000977244	1364.72	683.368	2	TLTLVDTGIGMTK	39.55	-1	-1
	99			-0.00126797	2175.94	726.32	3	YHTSQSGDEMTSLSEYVSR	41.9833	-1	-1
	99			-0.00270809	2175.94	726.32	3	YHTSQSGDEMTSLSEYVSR	41.3833	-1	-1
	99			0.00266282	2175.94	1088.98	2	YHTSQSGDEMTSLSEYVSR	41.45	-1	-1
40	35.81	P04843	RPN1	Dolichyl-diphosphooligosaccharide--protein glycosyltransferase subunit 1 OS=Homo sapiens OX=9606 GN=RPN1 PE=1 SV=1	68.569	22	28	39.37
	Conf	Modifications	Cleavages	dMass	Prec MW	Theor m/z	Theor z	Sequence	Time	PrecursorSignal	PrecursorElution
	95.02		cleaved R-P@N-term	-7.95924e-05	788.479	395.247	2	PVIVAYK	10.0833	-1	-1
	95.71			0.000129341	933.477	467.746	2	DISTLNSGK	6.05	-1	-1
	96		missed K-E@6	0.000577229	1254.76	628.385	2	LDAQVKELVLK	67.7833	-1	-1
	97.58			1.96161	1060.5	530.275	2	QPDSGISSIR	8.5333	-1	-1
[truncated: 10,908 more rows]
